# Supplementary material for: Evolutionary changes of noncoding elements associated with transition of sexual mode in Caenorhabditis nematodes
Source: Sci Adv. 2024 Sep 13;10(37):eadn9913. doi: 10.1126/sciadv.adn9913 (PMC11397494; doi:10.1126/sciadv.adn9913)
Supplement: Supplementary file 2 — Data S1 [file sciadv.adn9913_data_s1.zip]

Archive with 1 entries (1 files):
- adn9913_data_s1.xlsx
