# Supplementary material for: Evolutionary changes of noncoding elements associated with transition of sexual mode in Caenorhabditis nematodes
Source: Sci Adv. 2024 Sep 13;10(37):eadn9913. doi: 10.1126/sciadv.adn9913 (PMC11397494; doi:10.1126/sciadv.adn9913)
Supplement: Supplementary file 2 — Data S1 [file sciadv.adn9913_data_s1.zip › adn9913_data_s1.xlsx]

## Sheet: Table S1
# Table S1. The number of CNEs in each species.
Species	CNEs	Duplicated	Not-align	Too short	Too long
C. briggsae	110058	3071	14086	9693	9703
C. elegans	105180	3794	16075	7220	11869
C. inopinata	98239	3046	23779	8622	11854
C. latens	110423	4967	11828	7850	9700
C. nigoni	111130	2867	12890	9529	10031
C. remanei	101490	14971	11360	7160	9097
C. sinica	109955	3872	12603	8176	10488
C. sp44	111906	3799	10173	7505	11040
C. tropicalis	111588	2690	14045	8459	8595
C. wallacei	113667	2389	11689	7967	9173

## Sheet: Table S2
# Table S2. The number and the base-pair percentage of CNEs in the C. elegans genome.
Chromosome	The number of CNEs	The base-pair of CNEs	Base-pair percentage
I	13546	619352	0.0636
II	15753	855603	0.0959
III	12902	586840	0.0706
IV	13251	684971	0.0579
V	16900	934929	0.0729
X	32827	2121142	0.177

## Sheet: Table S3
# Table S3. Overlap of ha-CNE and regulatory elements in C. elegans genome (Fisher’s-exact test).
Element	n_overlap_Acc	n_overlap_nonAcc	n_non_Acc	n_non_nonAcc	Odds_ratio	fisher_p	FDR
promoter	17	694	2510	94484	0.922092	0.9053	0.9196
enhancer	41	670	3950	93044	1.44143	0.01839	0.07356
5′ UTR	43	668	6226	90768	0.7586	0.678	0.9196
3′ UTR	97	614	14999	81995	0.1929	0.9196	0.9196

## Sheet: Table S4
# Table S4. Gene id list of C. elegans neighbor to ha-CNEs detected by PhyloP (FDR < 0.05)
gene_id
WBGene00007690
WBGene00011755
WBGene00009405
WBGene00009657
WBGene00001679
WBGene00008741
WBGene00002184
WBGene00006617
WBGene00013168
WBGene00010681
WBGene00002251
WBGene00006868
WBGene00004334
WBGene00007022
WBGene00014164
WBGene00010896
WBGene00010897
WBGene00004207
WBGene00003805
WBGene00003404
WBGene00003367
WBGene00004215
WBGene00009356
WBGene00000472
WBGene00006788
WBGene00009579
WBGene00006853
WBGene00013689
WBGene00011923
WBGene00002265
WBGene00022743
WBGene00013691
WBGene00019486
WBGene00006476
WBGene00000225
WBGene00003017
WBGene00014058
WBGene00008481
WBGene00007012
WBGene00044386
WBGene00013934
WBGene00002235
WBGene00012990
WBGene00012993
WBGene00008496
WBGene00006601
WBGene00012471
WBGene00011662
WBGene00010267
WBGene00003015
WBGene00008053
WBGene00001499
WBGene00005170
WBGene00002915
WBGene00018152
WBGene00006498
WBGene00022170
WBGene00002244
WBGene00022180
WBGene00020097
WBGene00003476
WBGene00007732
WBGene00003033
WBGene00003962
WBGene00004213
WBGene00007860
WBGene00016493
WBGene00010782
WBGene00005021
WBGene00017098
WBGene00000115
WBGene00002048
WBGene00003918
WBGene00003055
WBGene00018609
WBGene00020970
WBGene00021316
WBGene00021312
WBGene00013499
WBGene00003589
WBGene00010838
WBGene00010840
WBGene00009653
WBGene00006784
WBGene00013672
WBGene00009654
WBGene00012859
WBGene00004282
WBGene00012861
WBGene00012864
WBGene00012660
WBGene00017773
WBGene00016193
WBGene00013673
WBGene00010039
WBGene00008043
WBGene00010453
WBGene00010796
WBGene00008514
WBGene00020712
WBGene00018422
WBGene00017065
WBGene00004736
WBGene00001087
WBGene00012362
WBGene00000566
WBGene00012648
WBGene00022786
WBGene00006439
WBGene00006590
WBGene00016203
WBGene00006331
WBGene00007622
WBGene00002038
WBGene00007981
WBGene00003930
WBGene00006575
WBGene00013739
WBGene00006798
WBGene00012804
WBGene00019627
WBGene00001612
WBGene00000479
WBGene00020605
WBGene00012943
WBGene00012939
WBGene00013683
WBGene00003826
WBGene00006937
WBGene00020762
WBGene00012126
WBGene00012125
WBGene00012929
WBGene00010155
WBGene00012967
WBGene00011734
WBGene00003175
WBGene00004161
WBGene00013577
WBGene00011864
WBGene00021443
WBGene00021444
WBGene00006697
WBGene00003978
WBGene00022104
WBGene00022106
WBGene00016029
WBGene00003048
WBGene00021811
WBGene00012662
WBGene00022061
WBGene00022059
WBGene00003516
WBGene00009494
WBGene00006916
WBGene00021921
WBGene00022381
WBGene00016836
WBGene00000012
WBGene00007336
WBGene00010277
WBGene00044437
WBGene00006438
WBGene00013514
WBGene00012434
WBGene00021890
WBGene00008583
WBGene00008582
WBGene00013921
WBGene00008685
WBGene00011738
WBGene00006759
WBGene00003633
WBGene00003920
WBGene00019462
WBGene00001173
WBGene00021927
WBGene00004157
WBGene00020983
WBGene00004890
WBGene00002977
WBGene00016739
WBGene00019726
WBGene00017906
WBGene00006970
WBGene00000481
WBGene00006756
WBGene00022610
WBGene00003568
WBGene00013857
WBGene00021541
WBGene00003625
WBGene00003961
WBGene00003656
WBGene00019509
WBGene00018069
WBGene00001579
WBGene00018926
WBGene00001165
WBGene00001492
WBGene00006820
WBGene00006599
WBGene00017929
WBGene00021396
WBGene00006561
WBGene00044736
WBGene00021281
WBGene00021285
WBGene00019719
WBGene00019718
WBGene00019955
WBGene00019946
WBGene00022675
WBGene00044481
WBGene00006805
WBGene00017901
WBGene00017900
WBGene00017597
WBGene00017923
WBGene00020679
WBGene00004265
WBGene00012875
WBGene00012868
WBGene00001393
WBGene00018868
WBGene00002974
WBGene00003533
WBGene00008033
WBGene00003150
WBGene00010828
WBGene00008555
WBGene00006767
WBGene00019902
WBGene00019896
WBGene00019370
WBGene00016427
WBGene00013223
WBGene00021881
WBGene00001186
WBGene00021510
WBGene00044293
WBGene00019537
WBGene00003947
WBGene00019538
WBGene00004497
WBGene00011727
WBGene00011723
WBGene00010444
WBGene00008720
WBGene00004360
WBGene00021036
WBGene00010849
WBGene00004892
WBGene00016289
WBGene00019264
WBGene00001439
WBGene00007880
WBGene00003808
WBGene00006572
WBGene00020806
WBGene00020807
WBGene00003585
WBGene00000036
WBGene00015938
WBGene00021547
WBGene00021549
WBGene00003258
WBGene00007058
WBGene00010083
WBGene00019276
WBGene00022129
WBGene00022128
WBGene00018112
WBGene00006589
WBGene00020279
WBGene00011543
WBGene00008390
WBGene00017980
WBGene00000788
WBGene00018089
WBGene00044894
WBGene00016663
WBGene00003654
WBGene00000205
WBGene00019697
WBGene00009093
WBGene00009980
WBGene00022805
WBGene00008346
WBGene00010235
WBGene00219325
WBGene00001404
WBGene00000006
WBGene00006436
WBGene00000717
WBGene00000599
WBGene00044582
WBGene00018405
WBGene00008570
WBGene00000967
WBGene00011376
WBGene00004405
WBGene00001178
WBGene00013957
WBGene00021081
WBGene00001177
WBGene00013855
WBGene00013854
WBGene00000447
WBGene00006808
WBGene00008220
WBGene00011932
WBGene00004740
WBGene00007549
WBGene00012101
WBGene00003596
WBGene00011827
WBGene00001712
WBGene00000729
WBGene00235335
WBGene00001834
WBGene00001519
WBGene00003982
WBGene00020246
WBGene00020245
WBGene00004453
WBGene00003242
WBGene00016500
WBGene00016496
WBGene00016495
WBGene00018216
WBGene00015980
WBGene00020369
WBGene00006796
WBGene00018697
WBGene00018700
WBGene00044044
WBGene00006467
WBGene00002989
WBGene00017850
WBGene00018483
WBGene00017798
WBGene00016562
WBGene00001210
WBGene00015444
WBGene00015739
WBGene00011713
WBGene00017741
WBGene00008239
WBGene00008997
WBGene00019771
WBGene00012814
WBGene00012812
WBGene00019010
WBGene00019009
WBGene00016539
WBGene00015303
WBGene00016265
WBGene00001564
WBGene00013766
WBGene00010356
WBGene00010985
WBGene00007261
WBGene00001687
WBGene00010329
WBGene00044143
WBGene00004276
WBGene00004238
WBGene00003511
WBGene00008215
WBGene00010969
WBGene00007285
WBGene00019911
WBGene00018226
WBGene00006942
WBGene00018283
WBGene00003600
WBGene00014214
WBGene00011227
WBGene00219300
WBGene00011310
WBGene00003933
WBGene00018730
WBGene00002270
WBGene00009799
WBGene00018191
WBGene00001837
WBGene00008451
WBGene00000277
WBGene00003229
WBGene00010221
WBGene00012226
WBGene00012158
WBGene00001463
WBGene00008866
WBGene00008869
WBGene00001863
WBGene00008868
WBGene00007487
WBGene00003169
WBGene00009278
WBGene00010008
WBGene00004121
WBGene00015121
WBGene00015122
WBGene00020365
WBGene00004220
WBGene00044770
WBGene00017338
WBGene00017340
WBGene00017379
WBGene00016984
WBGene00000747
WBGene00000083
WBGene00022033
WBGene00019583
WBGene00001841
WBGene00016469
WBGene00020125
WBGene00000283
WBGene00017157
WBGene00017156
WBGene00015865
WBGene00003732
WBGene00002189
WBGene00022518
WBGene00019226
WBGene00018175
WBGene00016088
WBGene00002233
WBGene00044297
WBGene00020506
WBGene00022517
WBGene00001619
WBGene00015787
WBGene00000740
WBGene00000739
WBGene00022202
WBGene00002190
WBGene00001725
WBGene00006424
WBGene00001824
WBGene00001182
WBGene00006411
WBGene00044569
WBGene00006064
WBGene00000092
WBGene00017973
WBGene00044584
WBGene00000524
WBGene00022823
WBGene00006407
WBGene00018024
WBGene00009558
WBGene00015822
WBGene00000531
WBGene00044724
WBGene00017306
WBGene00022745
WBGene00022744
WBGene00219362
WBGene00001957
WBGene00005717
WBGene00016866
WBGene00304788
WBGene00003561
WBGene00019960
WBGene00003986
WBGene00022501
WBGene00022500
WBGene00016600
WBGene00000149
WBGene00004124
WBGene00002217
WBGene00015791
WBGene00018657
WBGene00018655
WBGene00020645
WBGene00018737
WBGene00018591
WBGene00020427
WBGene00020769
WBGene00006365
WBGene00018837
WBGene00044303
WBGene00044901
WBGene00009188
WBGene00022418
WBGene00022417
WBGene00012018
WBGene00003003
WBGene00002050
WBGene00007944
WBGene00008735
WBGene00000522
WBGene00004257
WBGene00004036
WBGene00004862
WBGene00011075
WBGene00006468
WBGene00006364
WBGene00006870
WBGene00013872
WBGene00012326
WBGene00008604
WBGene00001331
WBGene00007397
WBGene00009623
WBGene00011108
WBGene00001804
WBGene00000047
WBGene00003247
WBGene00004774
WBGene00016531
WBGene00000367
WBGene00001149
WBGene00004108
WBGene00003623
WBGene00011992
WBGene00007635
WBGene00000100
WBGene00017039
WBGene00008368
WBGene00007935
WBGene00044079
WBGene00010522
WBGene00019287
WBGene00004764
WBGene00007529
WBGene00007530
WBGene00003741
WBGene00000074
WBGene00001251
WBGene00007295
WBGene00007296
WBGene00001116
WBGene00007903
WBGene00019230
WBGene00019188
WBGene00017297
WBGene00002056
WBGene00019272
WBGene00016110
WBGene00020490
WBGene00002988
WBGene00018861
WBGene00009050
WBGene00004900
WBGene00011232
WBGene00006386
WBGene00008397
WBGene00008401
WBGene00003905
WBGene00007985
WBGene00006061
WBGene00007646
WBGene00007645
WBGene00010619
WBGene00002070
WBGene00000968
WBGene00001980
WBGene00044607
WBGene00006352
WBGene00009162
WBGene00008665
WBGene00007043
WBGene00009939
WBGene00010730
WBGene00010731
WBGene00007054
WBGene00021469
WBGene00021009
WBGene00022279
WBGene00007600
WBGene00022593
WBGene00009665
WBGene00009667
WBGene00045433
WBGene00006776
WBGene00009476
WBGene00020212
WBGene00018734
WBGene00020229
WBGene00020230
WBGene00018023
WBGene00002264
WBGene00001459
WBGene00008547
WBGene00009643
WBGene00000403
WBGene00305157
WBGene00020784
WBGene00016314
WBGene00006831
WBGene00015795
WBGene00017699
WBGene00015088
WBGene00001194
WBGene00001023
WBGene00015061
WBGene00016963
WBGene00016274
WBGene00003620
WBGene00015568
WBGene00019290
WBGene00019944
WBGene00020114
WBGene00015512
WBGene00014989
WBGene00014051
WBGene00007633
WBGene00012005
WBGene00011978

## Sheet: Table S5
# Table S5. Result of gene set enrichment analysis using genes neighbor to ha-CNEs (Q-value < 0.05).
Analysis	Term	Expected	Observed	Enrichment Fold Change	P value	Q value
phenotype association	male nervous system development variant WBPhenotype:0001008	4	14	3.5	6.7e-06	0.0016
phenotype association	sinusoidal movement variant WBPhenotype:0004018	17	35	2	3.4e-05	0.0041
phenotype association	egg retention WBPhenotype:0000545	5.7	16	2.8	4.4e-05	0.0041
phenotype association	neuronal outgrowth variant WBPhenotype:0000572	13	27	2.2	5.8e-05	0.0041
phenotype association	male nervous system morphology variant WBPhenotype:0001358	5.3	15	2.8	6.8e-05	0.0041
phenotype association	turning frequency reduced WBPhenotype:0002314	2.3	9	3.9	6.9e-05	0.0041
phenotype association	egg laying serotonin resistant WBPhenotype:0001068	2.3	9	3.9	6.9e-05	0.0041
phenotype association	inhibitor of serotonin uptake variant WBPhenotype:0001598	2.9	10	3.5	9.8e-05	0.0041
phenotype association	sexually dimorphic morphology variant WBPhenotype:0001023	14	29	2	9.8e-05	0.0041
phenotype association	axon guidance variant WBPhenotype:0000384	8.4	19	2.3	0.00026	0.0062
phenotype association	acetylcholinesterase inhibitor response variant WBPhenotype:0001290	17	31	1.9	0.00036	0.0077
phenotype association	bag of worms WBPhenotype:0000007	2.8	9	3.2	0.00038	0.0077
phenotype association	epithelial development variant WBPhenotype:0000701	5	13	2.6	0.00042	0.0077
phenotype association	forward locomotion decreased WBPhenotype:0002347	5.2	13	2.5	0.00062	0.01
phenotype association	mitochondria morphology variant WBPhenotype:0001401	13	25	1.9	0.00077	0.012
phenotype association	turning variant WBPhenotype:0002311	13	25	1.9	0.00089	0.013
phenotype association	protein degradation variant WBPhenotype:0001645	10	20	2	0.0014	0.019
tissue association	RIS WBbt:0005045	53	94	1.8	3.1e-08	1.8e-05
tissue association	preanal ganglion WBbt:0005448	99	142	1.4	6.1e-06	0.0017
tissue association	PVM WBbt:0004086	15	32	2.2	1e-05	0.002
tissue association	PDA WBbt:0004386	10	24	2.4	2.2e-05	0.0031
tissue association	posterior lateral ganglion WBbt:0005465	24	44	1.8	4.2e-05	0.0048
tissue association	AVL WBbt:0003843	24	43	1.8	6e-05	0.0056
tissue association	PDB WBbt:0004385	14	28	2	0.00011	0.0092
tissue association	AIZ WBbt:0005836	29	49	1.7	0.00011	0.0092
tissue association	DB neuron WBbt:0005274	49	74	1.5	0.00019	0.012
tissue association	PVP WBbt:0006832	24	41	1.7	0.00036	0.021
tissue association	SMB WBbt:0005355	25	42	1.7	0.00039	0.021
tissue association	RIB WBbt:0005834	24	40	1.7	0.00041	0.021
tissue association	VD neuron WBbt:0005303	10	21	2.1	0.0005	0.022
tissue association	AVB WBbt:0005841	25	42	1.7	0.00051	0.022
tissue association	DD neuron WBbt:0005270	35	53	1.5	0.00098	0.037
tissue association	AS neuron WBbt:0005334	8.7	18	2.1	0.0011	0.037
tissue association	AIA WBbt:0006812	24	39	1.6	0.0011	0.037
tissue association	RIM WBbt:0005835	38	57	1.5	0.0011	0.037
tissue association	ventral left quadrant body wall muscle WBbt:0005818	28	44	1.5	0.0016	0.047
gene ontology	neuron development GO:0048666	11	27	2.5	5e-06	0.0016
gene ontology	cell projection organization GO:0030030	19	39	2.1	7.2e-06	0.0016
gene ontology	cell projection GO:0042995	38	65	1.7	8.9e-06	0.0016
gene ontology	cellular developmental process GO:0048869	48	78	1.6	1.5e-05	0.0016
gene ontology	adherens junction GO:0005912	2.9	11	3.8	1.7e-05	0.0016
gene ontology	response to axon injury GO:0048678	2.1	9	4.3	2.6e-05	0.0016
gene ontology	cell body GO:0044297	13	29	2.2	2.9e-05	0.0016
gene ontology	taxis GO:0042330	12	26	2.2	5.9e-05	0.0023
gene ontology	regeneration GO:0031099	2	8	4.1	9.5e-05	0.0033
gene ontology	cell part morphogenesis GO:0032990	10	22	2.2	0.00019	0.0061
gene ontology	regulation of extent of cell growth GO:0061387	2.7	9	3.4	0.00024	0.0068
gene ontology	synaptic signaling GO:0099536	16	30	1.9	0.00025	0.0068
gene ontology	post-embryonic development GO:0009791	27	45	1.7	0.00027	0.0068
gene ontology	calmodulin binding GO:0005516	2.9	9	3.1	0.00044	0.0098
gene ontology	embryonic body morphogenesis GO:0010172	2.3	7	3.1	0.0016	0.034
gene ontology	A band GO:0031672	2.4	7	2.9	0.0023	0.046

## Sheet: Table S6
# Table S6. Gene id list neighboring to CNEs detected in three species independently.
gene_id	locus
WBGene00000717	col-144
WBGene00000599	col-10
WBGene00022059	<NA>
WBGene00016276	<NA>
WBGene00009188	lsy-22
WBGene00001560	gei-3
WBGene00001194	egl-27
WBGene00011344	<NA>
WBGene00012531	<NA>
WBGene00006815	unc-83
WBGene00044330	alr-1
WBGene00004270	rab-6.2
WBGene00010221	<NA>
WBGene00004335	ref-2
WBGene00004949	sox-2
WBGene00017900	<NA>
WBGene00001187	egl-19
WBGene00007261	lron-3
WBGene00016539	madd-2
WBGene00001042	dnj-24
WBGene00012644	rabx-5
WBGene00011709	<NA>
WBGene00017813	nlp-61
WBGene00007653	cysl-1

## Sheet: Table S7
# Table S7. Result of gene set enrichment analysis using genes neighbor to CNEs accelerated in three androdioecious species independently (Q-value < 0.05)
Analysis	Term	Expected	Observed	Enrichment Fold Change	P value	Q value
phenotype association	male nervous system development variant WBPhenotype:0001008	0.19	3	15	4.6e-05	0.011
phenotype association	copulation variant WBPhenotype:0000647	0.48	4	8.4	0.00013	0.015
phenotype association	sexually dimorphic behavior variant WBPhenotype:0000821	0.48	4	8.3	0.00013	0.015
phenotype association	egg laying serotonin resistant WBPhenotype:0001068	0.11	2	18	0.00019	0.015
phenotype association	bag of worms WBPhenotype:0000007	0.14	2	15	0.00037	0.017
phenotype association	male mating efficiency reduced WBPhenotype:0000843	0.17	2	12	0.00072	0.029
phenotype association	muscle system morphology variant WBPhenotype:0000603	0.78	4	5.1	0.0012	0.041
phenotype association	path curvature increased WBPhenotype:0002336	0.22	2	9.1	0.0014	0.042
tissue association	MSappa WBbt:0006717	0.12	3	25	6.4e-06	0.0036
tissue association	MSappp WBbt:0006125	0.13	3	24	7.5e-06	0.0036
tissue association	MSaaap WBbt:0006160	0.13	3	22	1e-05	0.0036
tissue association	MSppaa WBbt:0006531	0.13	3	22	1e-05	0.0036
tissue association	MSpaap WBbt:0005878	0.12	2	17	0.00021	0.024
tissue association	ABplaaaap WBbt:0006625	0.12	2	17	0.00024	0.024
tissue association	MSaapp WBbt:0006425	0.13	2	16	0.00027	0.024
tissue association	ABplaapaa WBbt:0005866	0.13	2	16	0.00027	0.024
tissue association	ABplaaaaa WBbt:0006348	0.13	2	16	0.00027	0.024
tissue association	ABplaapap WBbt:0005887	0.13	2	16	0.00027	0.024
tissue association	MSpapp WBbt:0006201	0.13	2	15	0.0003	0.024
tissue association	ABalpaap WBbt:0005934	0.13	2	15	0.0003	0.024
tissue association	Caap WBbt:0005921	0.13	2	15	0.0003	0.024
tissue association	ABarpaapp WBbt:0006620	0.13	2	15	0.00033	0.024
tissue association	ABaraaaa WBbt:0006360	0.13	2	15	0.00033	0.024
tissue association	ABarpaapa WBbt:0005844	0.14	2	14	0.00041	0.024
tissue association	P8 WBbt:0006777	0.14	2	14	0.00041	0.024
tissue association	ABpraapa WBbt:0006302	0.14	2	14	0.00041	0.024
tissue association	P5 WBbt:0006774	0.14	2	14	0.00041	0.024
tissue association	ABarapaa WBbt:0006515	0.14	2	14	0.00041	0.024
tissue association	P1 WBbt:0006770	0.14	2	14	0.00041	0.024
tissue association	P6 WBbt:0006775	0.15	2	13	0.00045	0.024
tissue association	P4 WBbt:0006773	0.15	2	13	0.00045	0.024
tissue association	ABalpaaa WBbt:0006557	0.15	2	13	0.00045	0.024
tissue association	P2 WBbt:0006771	0.15	2	13	0.00045	0.024
tissue association	P7 WBbt:0006776	0.15	2	13	0.00049	0.024
tissue association	P9 WBbt:0006778	0.15	2	13	0.00049	0.024
tissue association	anal region WBbt:0006919	0.16	2	12	0.00059	0.024
tissue association	P10 WBbt:0006779	0.18	2	11	0.00075	0.024
tissue association	P12 WBbt:0004409	0.2	2	9.8	0.0012	0.024
tissue association	P11 WBbt:0004410	0.24	2	8.4	0.0018	0.032
tissue association	HSN WBbt:0006830	1.3	5	4	0.0018	0.032
tissue association	ABpraapaaa WBbt:0005888	0.95	4	4.2	0.0029	0.049
gene ontology	DNA-binding transcription factor binding GO:0140297	0.16	3	18	2.3e-05	0.0075
gene ontology	striated muscle dense body GO:0055120	0.27	3	11	0.00016	0.025

## Sheet: Table S8
# Table S8. List of differentially expressed genes in C. elegans (FDR < 0.01).
gene_id	L4HvsL4F	L4MvsL4F	L4MvsL4H	YAHvsYAF	YAMvsYAF	YAMvsYAH
WBGene00000001	Female	Female	Non	Female	Female	Hermaphrodite
WBGene00000002	Hermaphrodite	Male	Non	Female	Male	Male
WBGene00000003	Non	Non	Non	Hermaphrodite	Non	Non
WBGene00000004	Hermaphrodite	Male	Non	Non	Non	Hermaphrodite
WBGene00000005	Hermaphrodite	Non	Hermaphrodite	Hermaphrodite	Male	Non
WBGene00000006	Hermaphrodite	Male	Male	Hermaphrodite	Male	Male
WBGene00000007	Female	Female	Hermaphrodite	Hermaphrodite	Male	Male
WBGene00000008	Non	Non	Non	Hermaphrodite	Male	Hermaphrodite
WBGene00000009	Non	Female	Hermaphrodite	Female	Female	Hermaphrodite
WBGene00000010	Female	Female	Hermaphrodite	Female	Female	Hermaphrodite
WBGene00000012	Non	Male	Male	Female	Male	Male
WBGene00000013	Non	Male	Non	Non	Male	Male
WBGene00000014	Non	Non	Non	Non	Non	Non
WBGene00000015	Non	Non	Male	Female	Non	Non
WBGene00000016	Female	Non	Male	Hermaphrodite	Male	Male
WBGene00000017	Female	Male	Male	Hermaphrodite	Male	Male
WBGene00000018	Hermaphrodite	Male	Non	Hermaphrodite	Male	Hermaphrodite
WBGene00000019	Hermaphrodite	Male	Male	Hermaphrodite	Male	Male
WBGene00000020	Hermaphrodite	Male	Male	Hermaphrodite	Male	Male
WBGene00000022	Non	Non	Non	Hermaphrodite	Male	Male
WBGene00000023	Hermaphrodite	Male	Male	Hermaphrodite	Male	Male
WBGene00000024	Hermaphrodite	Male	Non	Female	Non	Non
WBGene00000025	Hermaphrodite	Male	Male	Female	Non	Male
WBGene00000027	Hermaphrodite	Male	Non	Hermaphrodite	Non	Non
WBGene00000028	Non	Non	Non	Non	Non	Non
WBGene00000029	Hermaphrodite	Male	Non	Female	Male	Male
WBGene00000030	Hermaphrodite	Male	Non	Hermaphrodite	Non	Non
WBGene00000031	Hermaphrodite	Male	Non	Female	Female	Non
WBGene00000032	Hermaphrodite	Male	Non	Hermaphrodite	Non	Hermaphrodite
WBGene00000033	Hermaphrodite	Male	Non	Hermaphrodite	Non	Non
WBGene00000034	Hermaphrodite	Male	Non	Hermaphrodite	Male	Male
WBGene00000035	Non	Male	Male	Hermaphrodite	Male	Male
WBGene00000036	Non	Non	Non	Hermaphrodite	Male	Male
WBGene00000037	Hermaphrodite	Male	Male	Hermaphrodite	Male	Male
WBGene00000038	Non	Male	Male	Non	Male	Male
WBGene00000039	Hermaphrodite	Male	Hermaphrodite	Hermaphrodite	Female	Hermaphrodite
WBGene00000040	Female	Female	Hermaphrodite	Hermaphrodite	Female	Hermaphrodite
WBGene00000041	Non	Male	Non	Non	Male	Non
WBGene00000042	Hermaphrodite	Male	Non	Hermaphrodite	Male	Male
WBGene00000043	Hermaphrodite	Male	Non	Hermaphrodite	Male	Non
WBGene00000044	Hermaphrodite	Male	Non	Non	Non	Male
WBGene00000045	Non	Non	Non	Hermaphrodite	Non	Non
WBGene00000046	Hermaphrodite	Male	Non	Hermaphrodite	Male	Male
WBGene00000047	Hermaphrodite	Male	Non	Hermaphrodite	Male	Male
WBGene00000048	Hermaphrodite	Male	Non	Female	Non	Non
WBGene00000049	Non	Non	Non	Hermaphrodite	Non	Non
WBGene00000050	Non	Non	Non	Non	Non	Non
WBGene00000051	Non	Male	Male	Hermaphrodite	Male	Male
WBGene00000053	Non	Male	Male	Non	Male	Male
WBGene00000054	Non	Male	Male	Hermaphrodite	Male	Male
WBGene00000055	Non	Male	Male	Hermaphrodite	Male	Male
WBGene00000056	Female	Non	Male	Female	Female	Non
WBGene00000057	Female	Non	Male	Non	Male	Male
WBGene00000058	Hermaphrodite	Male	Male	Female	Male	Male
WBGene00000059	Hermaphrodite	Male	Male	Non	Male	Male
WBGene00000060	Non	Non	Non	Hermaphrodite	Male	Male
WBGene00000061	Hermaphrodite	Male	Male	Hermaphrodite	Male	Male
WBGene00000062	Hermaphrodite	Male	Male	Hermaphrodite	Male	Male
WBGene00000063	Hermaphrodite	Male	Male	Hermaphrodite	Male	Male
WBGene00000064	Non	Male	Non	Non	Male	Hermaphrodite
WBGene00000065	Hermaphrodite	Male	Non	Hermaphrodite	Male	Male
WBGene00000066	Hermaphrodite	Male	Non	Hermaphrodite	Male	Male
WBGene00000067	Hermaphrodite	Female	Hermaphrodite	Hermaphrodite	Male	Non
WBGene00000068	Hermaphrodite	Male	Male	Hermaphrodite	Male	Male
WBGene00000069	Hermaphrodite	Male	Male	Hermaphrodite	Male	Male
WBGene00000070	Hermaphrodite	Male	Non	Female	Male	Male
WBGene00000071	Non	Male	Male	Hermaphrodite	Male	Male
WBGene00000072	Hermaphrodite	Male	Non	Hermaphrodite	Male	Male
WBGene00000073	Female	Female	Male	Female	Non	Non
WBGene00000074	Hermaphrodite	Male	Non	Hermaphrodite	Non	Hermaphrodite
WBGene00000075	Female	Female	Hermaphrodite	Female	Female	Hermaphrodite
WBGene00000079	Hermaphrodite	Male	Hermaphrodite	Hermaphrodite	Non	Hermaphrodite
WBGene00000080	Female	Female	Hermaphrodite	Female	Female	Hermaphrodite
WBGene00000081	Non	Female	Hermaphrodite	Female	Non	Non
WBGene00000082	Hermaphrodite	Male	Hermaphrodite	Hermaphrodite	Male	Non
WBGene00000083	Non	Male	Non	Hermaphrodite	Male	Non
WBGene00000084	Non	Non	Hermaphrodite	Hermaphrodite	Non	Non
WBGene00000085	Non	Male	Non	Hermaphrodite	Male	Non
WBGene00000086	Hermaphrodite	Male	Male	Hermaphrodite	Male	Male
WBGene00000088	Female	Female	Non	Non	Male	Male
WBGene00000089	Non	Male	Male	Female	Male	Male
WBGene00000090	Non	Female	Non	Hermaphrodite	Female	Hermaphrodite
WBGene00000092	Non	Non	Non	Non	Female	Hermaphrodite
WBGene00000093	Non	Female	Non	Hermaphrodite	Female	Hermaphrodite
WBGene00000094	Female	Female	Hermaphrodite	Hermaphrodite	Female	Hermaphrodite
WBGene00000095	Non	Non	Non	Female	Female	Hermaphrodite
WBGene00000096	Non	Male	Male	Non	Non	Male
WBGene00000097	Female	Female	Non	Female	Female	Hermaphrodite
WBGene00000098	Female	Female	Non	Female	Female	Hermaphrodite
WBGene00000099	Female	Female	Male	Hermaphrodite	Female	Hermaphrodite
WBGene00000100	Hermaphrodite	Male	Hermaphrodite	Hermaphrodite	Male	Non
WBGene00000101	Non	Non	Non	Hermaphrodite	Female	Hermaphrodite
WBGene00000102	Female	Female	Non	Female	Female	Hermaphrodite
WBGene00000103	Female	Female	Non	Female	Female	Non
WBGene00000105	Hermaphrodite	Male	Hermaphrodite	Hermaphrodite	Male	Hermaphrodite
WBGene00000106	Hermaphrodite	Male	Hermaphrodite	Non	Female	Hermaphrodite
WBGene00000107	Female	Female	Hermaphrodite	Female	Female	Non
WBGene00000108	Non	Non	Non	Non	Non	Non
WBGene00000109	Non	Female	Hermaphrodite	Hermaphrodite	Non	Non
WBGene00000110	Non	Male	Male	Non	Male	Male
WBGene00000111	Non	Male	Male	Female	Male	Male
WBGene00000112	Non	Non	Non	Hermaphrodite	Male	Male
WBGene00000113	Hermaphrodite	Male	Hermaphrodite	Hermaphrodite	Male	Non
WBGene00000114	Hermaphrodite	Non	Hermaphrodite	Hermaphrodite	Non	Hermaphrodite
WBGene00000115	Female	Female	Non	Female	Female	Hermaphrodite
WBGene00000116	Non	Non	Non	Hermaphrodite	Male	Hermaphrodite
WBGene00000117	Hermaphrodite	Non	Non	Non	Male	Male
WBGene00000118	Non	Female	Hermaphrodite	Hermaphrodite	Non	Non
WBGene00000120	Hermaphrodite	Male	Non	Non	Female	Hermaphrodite
WBGene00000121	Female	Female	Hermaphrodite	Hermaphrodite	Female	Hermaphrodite
WBGene00000122	Female	Female	Hermaphrodite	Hermaphrodite	Female	Hermaphrodite
WBGene00000123	Hermaphrodite	Non	Hermaphrodite	Non	Non	Hermaphrodite
WBGene00000133	Female	Female	Male	Female	Non	Male
WBGene00000134	Hermaphrodite	Male	Male	Hermaphrodite	Male	Male
WBGene00000135	Hermaphrodite	Male	Male	Hermaphrodite	Male	Male
WBGene00000136	Non	Female	Hermaphrodite	Hermaphrodite	Male	Non
WBGene00000137	Female	Female	Hermaphrodite	Hermaphrodite	Female	Hermaphrodite
WBGene00000138	Hermaphrodite	Male	Male	Hermaphrodite	Male	Male
WBGene00000139	Hermaphrodite	Non	Non	Hermaphrodite	Male	Non
WBGene00000140	Hermaphrodite	Male	Non	Hermaphrodite	Male	Non
WBGene00000142	Female	Female	Hermaphrodite	Female	Female	Hermaphrodite
WBGene00000143	Female	Female	Hermaphrodite	Female	Female	Hermaphrodite
WBGene00000144	Female	Female	Hermaphrodite	Hermaphrodite	Female	Hermaphrodite
WBGene00000145	Female	Female	Non	Female	Female	Hermaphrodite
WBGene00000146	Non	Non	Non	Hermaphrodite	Female	Hermaphrodite
WBGene00000147	Female	Female	Hermaphrodite	Female	Female	Hermaphrodite
WBGene00000148	Female	Female	Hermaphrodite	Hermaphrodite	Female	Hermaphrodite
WBGene00000149	Hermaphrodite	Male	Non	Hermaphrodite	Male	Male
WBGene00000150	Hermaphrodite	Non	Non	Female	Male	Male
WBGene00000151	Female	Female	Non	Hermaphrodite	Female	Hermaphrodite
WBGene00000155	Non	Female	Hermaphrodite	Female	Female	Hermaphrodite
WBGene00000156	Female	Female	Non	Hermaphrodite	Female	Hermaphrodite
WBGene00000157	Hermaphrodite	Non	Non	Non	Female	Hermaphrodite
WBGene00000158	Hermaphrodite	Male	Non	Non	Male	Non
WBGene00000159	Female	Female	Non	Hermaphrodite	Female	Hermaphrodite
WBGene00000160	Hermaphrodite	Male	Non	Hermaphrodite	Non	Hermaphrodite
WBGene00000161	Non	Non	Hermaphrodite	Female	Female	Hermaphrodite
WBGene00000162	Non	Non	Non	Non	Female	Hermaphrodite
WBGene00000163	Non	Female	Non	Female	Female	Hermaphrodite
WBGene00000164	Female	Female	Hermaphrodite	Female	Female	Hermaphrodite
WBGene00000165	Hermaphrodite	Male	Hermaphrodite	Hermaphrodite	Male	Hermaphrodite
WBGene00000166	Hermaphrodite	Male	Male	Hermaphrodite	Male	Male
WBGene00000168	Female	Female	Non	Hermaphrodite	Female	Hermaphrodite
WBGene00000169	Female	Female	Hermaphrodite	Non	Female	Male
WBGene00000170	Hermaphrodite	Male	Non	Hermaphrodite	Male	Hermaphrodite
WBGene00000171	Non	Male	Male	Non	Male	Male
WBGene00000172	Hermaphrodite	Male	Non	Hermaphrodite	Male	Male
WBGene00000173	Non	Male	Non	Hermaphrodite	Male	Non
WBGene00000174	Female	Male	Male	Female	Male	Male
WBGene00000175	Female	Female	Non	Non	Male	Male
WBGene00000176	Female	Female	Male	Hermaphrodite	Male	Non
WBGene00000177	Female	Male	Male	Non	Male	Male
WBGene00000178	Non	Female	Hermaphrodite	Hermaphrodite	Female	Hermaphrodite
WBGene00000179	Non	Female	Hermaphrodite	Hermaphrodite	Male	Non
WBGene00000180	Non	Non	Non	Female	Non	Non
WBGene00000181	Female	Female	Hermaphrodite	Non	Female	Hermaphrodite
WBGene00000182	Non	Female	Hermaphrodite	Non	Non	Non
WBGene00000183	Hermaphrodite	Male	Non	Hermaphrodite	Male	Non
WBGene00000184	Hermaphrodite	Male	Non	Non	Non	Hermaphrodite
WBGene00000185	Non	Male	Non	Non	Non	Non
WBGene00000186	Hermaphrodite	Male	Non	Non	Non	Hermaphrodite
WBGene00000187	Non	Non	Non	Female	Non	Non
WBGene00000188	Non	Male	Male	Hermaphrodite	Male	Male
WBGene00000189	Female	Female	Hermaphrodite	Female	Female	Hermaphrodite
WBGene00000190	Non	Non	Male	Female	Male	Male
WBGene00000192	Female	Female	Hermaphrodite	Hermaphrodite	Female	Hermaphrodite
WBGene00000193	Hermaphrodite	Male	Male	Hermaphrodite	Male	Male
WBGene00000195	Non	Female	Non	Non	Female	Hermaphrodite
WBGene00000196	Hermaphrodite	Non	Hermaphrodite	Non	Non	Hermaphrodite
WBGene00000197	Non	Female	Hermaphrodite	Hermaphrodite	Female	Hermaphrodite
WBGene00000198	Non	Female	Hermaphrodite	Non	Female	Hermaphrodite
WBGene00000199	Female	Female	Hermaphrodite	Female	Female	Hermaphrodite
WBGene00000200	Female	Female	Hermaphrodite	Female	Female	Hermaphrodite
WBGene00000201	Female	Female	Hermaphrodite	Female	Female	Hermaphrodite
WBGene00000202	Non	Female	Hermaphrodite	Hermaphrodite	Female	Hermaphrodite
WBGene00000203	Non	Female	Hermaphrodite	Hermaphrodite	Female	Hermaphrodite
WBGene00000204	Female	Female	Hermaphrodite	Hermaphrodite	Female	Hermaphrodite
WBGene00000205	Female	Female	Hermaphrodite	Female	Female	Hermaphrodite
WBGene00000206	Female	Female	Non	Hermaphrodite	Non	Hermaphrodite
WBGene00000207	Hermaphrodite	Non	Non	Hermaphrodite	Male	Male
WBGene00000208	Female	Female	Hermaphrodite	Female	Female	Hermaphrodite
WBGene00000209	Female	Female	Non	Hermaphrodite	Non	Non
WBGene00000210	Non	Non	Hermaphrodite	Hermaphrodite	Male	Non
WBGene00000211	Non	Non	Non	Non	Non	Non
WBGene00000212	Female	Female	Hermaphrodite	Non	Non	Male
WBGene00000213	Female	Female	Hermaphrodite	Female	Female	Non
WBGene00000214	Non	Non	Non	Hermaphrodite	Male	Male
WBGene00000215	Female	Female	Non	Female	Male	Male
WBGene00000216	Non	Non	Non	Female	Male	Male
WBGene00000217	Non	Non	Non	Female	Female	Non
WBGene00000218	Female	Female	Non	Female	Male	Male
WBGene00000219	Female	Female	Non	Hermaphrodite	Male	Male
WBGene00000220	Hermaphrodite	Male	Non	Hermaphrodite	Non	Hermaphrodite
WBGene00000221	Non	Non	Non	Hermaphrodite	Male	Male
WBGene00000222	Non	Non	Non	Non	Female	Hermaphrodite
WBGene00000223	Non	Non	Non	Hermaphrodite	Female	Hermaphrodite
WBGene00000224	Hermaphrodite	Male	Non	Female	Non	Male
WBGene00000225	Hermaphrodite	Male	Non	Hermaphrodite	Non	Non
WBGene00000226	Non	Non	Non	Hermaphrodite	Non	Non
WBGene00000227	Non	Female	Hermaphrodite	Hermaphrodite	Female	Hermaphrodite
WBGene00000228	Hermaphrodite	Male	Male	Hermaphrodite	Male	Male
WBGene00000229	Hermaphrodite	Non	Hermaphrodite	Hermaphrodite	Male	Hermaphrodite
WBGene00000230	Female	Female	Non	Non	Non	Non
WBGene00000231	Hermaphrodite	Male	Non	Hermaphrodite	Male	Hermaphrodite
WBGene00000232	Hermaphrodite	Male	Non	Female	Non	Male
WBGene00000233	Female	Male	Male	Hermaphrodite	Male	Male
WBGene00000235	Female	Female	Hermaphrodite	Hermaphrodite	Female	Hermaphrodite
WBGene00000236	Female	Female	Hermaphrodite	Female	Female	Hermaphrodite
WBGene00000237	Hermaphrodite	Male	Non	Female	Male	Male
WBGene00000238	Hermaphrodite	Male	Non	Hermaphrodite	Male	Male
WBGene00000239	Hermaphrodite	Male	Male	Hermaphrodite	Male	Male
WBGene00000240	Female	Female	Non	Non	Male	Non
WBGene00000241	Non	Male	Male	Hermaphrodite	Male	Male
WBGene00000242	Non	Male	Male	Non	Male	Male
WBGene00000244	Non	Male	Male	Hermaphrodite	Male	Male
WBGene00000245	Non	Female	Hermaphrodite	Non	Female	Hermaphrodite
WBGene00000246	Hermaphrodite	Male	Male	Non	Male	Male
WBGene00000247	Non	Female	Hermaphrodite	Female	Female	Hermaphrodite
WBGene00000248	Hermaphrodite	Male	Male	Hermaphrodite	Male	Male
WBGene00000249	Female	Female	Non	Hermaphrodite	Female	Hermaphrodite
WBGene00000250	Female	Female	Hermaphrodite	Hermaphrodite	Female	Hermaphrodite
WBGene00000251	Hermaphrodite	Male	Non	Hermaphrodite	Non	Non
WBGene00000252	Hermaphrodite	Male	Hermaphrodite	Hermaphrodite	Non	Non
WBGene00000253	Hermaphrodite	Male	Non	Hermaphrodite	Male	Male
WBGene00000254	Hermaphrodite	Male	Non	Female	Female	Non
WBGene00000255	Hermaphrodite	Male	Hermaphrodite	Female	Non	Non
WBGene00000256	Hermaphrodite	Male	Non	Hermaphrodite	Male	Male
WBGene00000257	Hermaphrodite	Male	Non	Non	Male	Non
WBGene00000259	Non	Non	Non	Non	Non	Hermaphrodite
WBGene00000262	Female	Female	Non	Female	Female	Hermaphrodite
WBGene00000263	Non	Non	Non	Non	Male	Non
WBGene00000264	Female	Female	Hermaphrodite	Hermaphrodite	Female	Hermaphrodite
WBGene00000265	Non	Non	Non	Hermaphrodite	Female	Hermaphrodite
WBGene00000266	Hermaphrodite	Male	Male	Hermaphrodite	Male	Male
WBGene00000267	Hermaphrodite	Male	Hermaphrodite	Female	Male	Male
WBGene00000268	Non	Non	Non	Female	Non	Male
WBGene00000269	Non	Male	Male	Female	Non	Male
WBGene00000270	Non	Non	Non	Hermaphrodite	Non	Hermaphrodite
WBGene00000271	Non	Female	Hermaphrodite	Hermaphrodite	Female	Hermaphrodite
WBGene00000272	Non	Male	Non	Non	Non	Non
WBGene00000273	Non	Male	Male	Non	Male	Male
WBGene00000274	Hermaphrodite	Female	Hermaphrodite	Hermaphrodite	Female	Hermaphrodite
WBGene00000275	Non	Non	Non	Female	Female	Hermaphrodite
WBGene00000276	Non	Female	Hermaphrodite	Non	Female	Hermaphrodite
WBGene00000277	Hermaphrodite	Male	Male	Hermaphrodite	Male	Male
WBGene00000279	Female	Non	Male	Female	Non	Non
WBGene00000280	Hermaphrodite	Male	Male	Hermaphrodite	Male	Male
WBGene00000281	Female	Non	Non	Hermaphrodite	Male	Male
WBGene00000282	Non	Non	Non	Hermaphrodite	Male	Non
WBGene00000283	Non	Female	Hermaphrodite	Hermaphrodite	Male	Non
WBGene00000284	Hermaphrodite	Male	Male	Hermaphrodite	Male	Male
WBGene00000285	Female	Non	Non	Female	Male	Male
WBGene00000286	Non	Non	Non	Hermaphrodite	Male	Male
WBGene00000287	Hermaphrodite	Male	Non	Hermaphrodite	Male	Male
WBGene00000288	Hermaphrodite	Male	Male	Hermaphrodite	Male	Male
WBGene00000289	Female	Female	Hermaphrodite	Hermaphrodite	Female	Hermaphrodite
WBGene00000292	Female	Female	Non	Hermaphrodite	Female	Hermaphrodite
WBGene00000293	Female	Female	Non	Female	Female	Hermaphrodite
WBGene00000294	Hermaphrodite	Male	Non	Hermaphrodite	Non	Non
WBGene00000295	Hermaphrodite	Male	Male	Hermaphrodite	Male	Male
WBGene00000296	Hermaphrodite	Male	Male	Hermaphrodite	Male	Male
WBGene00000298	Female	Non	Male	Hermaphrodite	Male	Male
WBGene00000301	Female	Female	Non	Hermaphrodite	Female	Hermaphrodite
WBGene00000302	Non	Female	Hermaphrodite	Female	Non	Male
WBGene00000366	Hermaphrodite	Male	Non	Non	Non	Hermaphrodite
WBGene00000367	Hermaphrodite	Male	Male	Hermaphrodite	Male	Male
WBGene00000368	Hermaphrodite	Male	Male	Hermaphrodite	Male	Male
WBGene00000369	Female	Female	Hermaphrodite	Hermaphrodite	Female	Hermaphrodite
WBGene00000370	Female	Male	Male	Non	Male	Male
WBGene00000371	Non	Non	Non	Hermaphrodite	Male	Non
WBGene00000372	Non	Non	Non	Non	Non	Non
WBGene00000373	Non	Non	Non	Hermaphrodite	Male	Male
WBGene00000375	Female	Female	Hermaphrodite	Hermaphrodite	Female	Hermaphrodite
WBGene00000376	Hermaphrodite	Non	Non	Hermaphrodite	Female	Hermaphrodite
WBGene00000377	Non	Female	Hermaphrodite	Hermaphrodite	Female	Hermaphrodite
WBGene00000378	Non	Female	Hermaphrodite	Hermaphrodite	Female	Hermaphrodite
WBGene00000379	Non	Female	Hermaphrodite	Hermaphrodite	Female	Hermaphrodite
WBGene00000380	Non	Female	Hermaphrodite	Hermaphrodite	Female	Hermaphrodite
WBGene00000381	Non	Female	Hermaphrodite	Hermaphrodite	Female	Hermaphrodite
WBGene00000382	Female	Female	Hermaphrodite	Hermaphrodite	Female	Hermaphrodite
WBGene00000383	Female	Female	Hermaphrodite	Hermaphrodite	Female	Hermaphrodite
WBGene00000386	Female	Female	Hermaphrodite	Female	Female	Hermaphrodite
WBGene00000387	Female	Female	Non	Hermaphrodite	Female	Hermaphrodite
WBGene00000388	Female	Female	Hermaphrodite	Hermaphrodite	Female	Hermaphrodite
WBGene00000389	Hermaphrodite	Male	Male	Hermaphrodite	Male	Male
WBGene00000390	Female	Female	Non	Female	Female	Hermaphrodite
WBGene00000391	Female	Female	Non	Hermaphrodite	Male	Male
WBGene00000392	Female	Female	Non	Female	Female	Hermaphrodite
WBGene00000393	Non	Male	Male	Non	Non	Non
WBGene00000395	Non	Non	Non	Hermaphrodite	Female	Hermaphrodite
WBGene00000396	Hermaphrodite	Male	Non	Hermaphrodite	Female	Hermaphrodite
WBGene00000397	Hermaphrodite	Male	Non	Female	Non	Non
WBGene00000399	Hermaphrodite	Male	Non	Hermaphrodite	Male	Male
WBGene00000401	Hermaphrodite	Male	Male	Hermaphrodite	Male	Non
WBGene00000402	Hermaphrodite	Male	Non	Female	Non	Male
WBGene00000403	Hermaphrodite	Male	Male	Hermaphrodite	Male	Male
WBGene00000405	Female	Female	Hermaphrodite	Female	Female	Hermaphrodite
WBGene00000406	Female	Female	Hermaphrodite	Hermaphrodite	Female	Hermaphrodite
WBGene00000407	Female	Female	Non	Female	Female	Hermaphrodite
WBGene00000408	Female	Female	Non	Female	Female	Hermaphrodite
WBGene00000409	Hermaphrodite	Male	Non	Hermaphrodite	Female	Hermaphrodite
WBGene00000410	Non	Non	Non	Female	Male	Male
WBGene00000411	Female	Female	Hermaphrodite	Hermaphrodite	Female	Hermaphrodite
WBGene00000412	Non	Male	Non	Female	Non	Non
WBGene00000413	Non	Female	Hermaphrodite	Hermaphrodite	Female	Hermaphrodite
WBGene00000414	Hermaphrodite	Male	Hermaphrodite	Hermaphrodite	Non	Hermaphrodite
WBGene00000415	Non	Non	Non	Hermaphrodite	Non	Hermaphrodite
WBGene00000416	Female	Female	Hermaphrodite	Female	Female	Hermaphrodite
WBGene00000417	Female	Female	Non	Female	Female	Hermaphrodite
WBGene00000418	Female	Female	Hermaphrodite	Hermaphrodite	Female	Hermaphrodite
WBGene00000419	Female	Non	Non	Hermaphrodite	Female	Hermaphrodite
WBGene00000420	Female	Female	Non	Hermaphrodite	Female	Hermaphrodite
WBGene00000421	Non	Non	Non	Female	Female	Hermaphrodite
WBGene00000422	Female	Female	Non	Hermaphrodite	Female	Hermaphrodite
WBGene00000423	Non	Non	Non	Non	Non	Non
WBGene00000424	Non	Non	Hermaphrodite	Non	Female	Hermaphrodite
WBGene00000425	Hermaphrodite	Male	Non	Hermaphrodite	Male	Hermaphrodite
WBGene00000426	Female	Female	Non	Female	Female	Hermaphrodite
WBGene00000427	Non	Non	Non	Non	Non	Non
WBGene00000428	Non	Non	Non	Non	Non	Non
WBGene00000429	Hermaphrodite	Male	Non	Hermaphrodite	Male	Non
WBGene00000430	Non	Non	Non	Hermaphrodite	Female	Hermaphrodite
WBGene00000431	Non	Male	Male	Hermaphrodite	Male	Male
WBGene00000432	Non	Non	Non	Non	Non	Non
WBGene00000433	Non	Male	Male	Non	Male	Male
WBGene00000434	Non	Non	Non	Non	Male	Male
WBGene00000435	Non	Non	Non	Non	Non	Hermaphrodite
WBGene00000436	Non	Non	Non	Non	Non	Non
WBGene00000437	Hermaphrodite	Male	Non	Hermaphrodite	Male	Hermaphrodite
WBGene00000438	Hermaphrodite	Non	Hermaphrodite	Hermaphrodite	Non	Hermaphrodite
WBGene00000439	Non	Non	Non	Hermaphrodite	Female	Hermaphrodite
WBGene00000440	Non	Non	Non	Non	Non	Non
WBGene00000441	Hermaphrodite	Male	Non	Hermaphrodite	Male	Male
WBGene00000442	Non	Non	Non	Non	Non	Male
WBGene00000443	Non	Male	Non	Hermaphrodite	Female	Hermaphrodite
WBGene00000444	Female	Female	Non	Female	Female	Hermaphrodite
WBGene00000445	Hermaphrodite	Male	Non	Hermaphrodite	Male	Non
WBGene00000446	Hermaphrodite	Male	Non	Hermaphrodite	Male	Non
WBGene00000447	Hermaphrodite	Non	Non	Hermaphrodite	Male	Non
WBGene00000448	Hermaphrodite	Male	Male	Hermaphrodite	Male	Male
WBGene00000449	Hermaphrodite	Male	Non	Hermaphrodite	Male	Hermaphrodite
WBGene00000450	Non	Non	Non	Non	Non	Non
WBGene00000451	Hermaphrodite	Non	Hermaphrodite	Hermaphrodite	Female	Hermaphrodite
WBGene00000452	Hermaphrodite	Male	Male	Hermaphrodite	Male	Male
WBGene00000453	Hermaphrodite	Male	Hermaphrodite	Non	Female	Hermaphrodite
WBGene00000454	Hermaphrodite	Male	Non	Hermaphrodite	Male	Male
WBGene00000455	Hermaphrodite	Male	Non	Hermaphrodite	Male	Non
WBGene00000457	Non	Male	Non	Non	Non	Hermaphrodite
WBGene00000458	Non	Non	Non	Hermaphrodite	Non	Non
WBGene00000459	Female	Female	Hermaphrodite	Hermaphrodite	Female	Hermaphrodite
WBGene00000460	Female	Female	Hermaphrodite	Hermaphrodite	Female	Hermaphrodite
WBGene00000461	Female	Female	Non	Hermaphrodite	Female	Hermaphrodite
WBGene00000462	Female	Female	Non	Female	Female	Hermaphrodite
WBGene00000463	Hermaphrodite	Male	Male	Hermaphrodite	Female	Hermaphrodite
WBGene00000464	Hermaphrodite	Male	Non	Hermaphrodite	Non	Hermaphrodite
WBGene00000465	Female	Female	Hermaphrodite	Hermaphrodite	Female	Hermaphrodite
WBGene00000466	Non	Female	Hermaphrodite	Female	Female	Hermaphrodite
WBGene00000467	Female	Female	Non	Female	Female	Hermaphrodite
WBGene00000468	Non	Non	Non	Non	Non	Hermaphrodite
WBGene00000469	Non	Female	Non	Hermaphrodite	Female	Hermaphrodite
WBGene00000472	Hermaphrodite	Male	Male	Non	Non	Non
WBGene00000473	Female	Female	Hermaphrodite	Hermaphrodite	Female	Hermaphrodite
WBGene00000474	Female	Female	Hermaphrodite	Female	Female	Hermaphrodite
WBGene00000475	Hermaphrodite	Non	Hermaphrodite	Hermaphrodite	Non	Hermaphrodite
WBGene00000476	Hermaphrodite	Male	Male	Hermaphrodite	Male	Male
WBGene00000477	Hermaphrodite	Male	Non	Female	Male	Male
WBGene00000478	Hermaphrodite	Male	Non	Non	Non	Hermaphrodite
WBGene00000479	Female	Female	Hermaphrodite	Hermaphrodite	Female	Hermaphrodite
WBGene00000480	Non	Female	Hermaphrodite	Non	Female	Hermaphrodite
WBGene00000481	Hermaphrodite	Male	Male	Hermaphrodite	Male	Male
WBGene00000482	Hermaphrodite	Non	Hermaphrodite	Non	Female	Hermaphrodite
WBGene00000483	Non	Non	Non	Non	Non	Non
WBGene00000484	Hermaphrodite	Male	Male	Hermaphrodite	Male	Male
WBGene00000485	Hermaphrodite	Male	Non	Female	Male	Male
WBGene00000487	Non	Male	Non	Non	Male	Male
WBGene00000488	Hermaphrodite	Male	Non	Hermaphrodite	Male	Male
WBGene00000490	Hermaphrodite	Male	Male	Hermaphrodite	Male	Male
WBGene00000491	Hermaphrodite	Male	Male	Hermaphrodite	Male	Male
WBGene00000492	Hermaphrodite	Male	Non	Female	Male	Male
WBGene00000493	Hermaphrodite	Male	Hermaphrodite	Female	Female	Non
WBGene00000496	Female	Female	Hermaphrodite	Female	Female	Hermaphrodite
WBGene00000497	Hermaphrodite	Male	Hermaphrodite	Hermaphrodite	Male	Male
WBGene00000498	Female	Female	Non	Female	Female	Hermaphrodite
WBGene00000499	Hermaphrodite	Female	Hermaphrodite	Non	Female	Hermaphrodite
WBGene00000500	Female	Female	Non	Female	Female	Hermaphrodite
WBGene00000501	Hermaphrodite	Male	Male	Hermaphrodite	Male	Male
WBGene00000502	Non	Female	Hermaphrodite	Non	Female	Hermaphrodite
WBGene00000503	Hermaphrodite	Male	Non	Hermaphrodite	Female	Hermaphrodite
WBGene00000506	Female	Female	Non	Female	Female	Hermaphrodite
WBGene00000507	Non	Female	Hermaphrodite	Female	Female	Hermaphrodite
WBGene00000508	Hermaphrodite	Non	Non	Hermaphrodite	Female	Hermaphrodite
WBGene00000509	Female	Female	Non	Female	Female	Hermaphrodite
WBGene00000510	Hermaphrodite	Male	Male	Hermaphrodite	Male	Male
WBGene00000511	Non	Non	Non	Female	Male	Male
WBGene00000512	Female	Female	Male	Non	Non	Non
WBGene00000513	Non	Non	Non	Non	Non	Non
WBGene00000514	Non	Non	Non	Non	Non	Non
WBGene00000515	Non	Female	Non	Hermaphrodite	Male	Non
WBGene00000516	Non	Male	Non	Hermaphrodite	Male	Non
WBGene00000517	Female	Non	Male	Female	Female	Hermaphrodite
WBGene00000518	Hermaphrodite	Male	Male	Hermaphrodite	Male	Male
WBGene00000519	Non	Female	Non	Hermaphrodite	Female	Hermaphrodite
WBGene00000520	Female	Female	Hermaphrodite	Hermaphrodite	Female	Hermaphrodite
WBGene00000521	Hermaphrodite	Male	Hermaphrodite	Hermaphrodite	Non	Non
WBGene00000522	Non	Non	Non	Female	Male	Male
WBGene00000523	Non	Non	Male	Non	Non	Non
WBGene00000524	Non	Non	Non	Hermaphrodite	Non	Non
WBGene00000525	Female	Male	Male	Hermaphrodite	Male	Male
WBGene00000526	Female	Non	Male	Non	Male	Non
WBGene00000527	Hermaphrodite	Male	Non	Hermaphrodite	Male	Hermaphrodite
WBGene00000528	Non	Male	Male	Hermaphrodite	Male	Non
WBGene00000529	Hermaphrodite	Male	Male	Hermaphrodite	Male	Male
WBGene00000530	Female	Non	Male	Female	Non	Male
WBGene00000531	Hermaphrodite	Male	Non	Hermaphrodite	Male	Male
WBGene00000532	Female	Female	Hermaphrodite	Female	Female	Hermaphrodite
WBGene00000533	Female	Female	Hermaphrodite	Female	Female	Hermaphrodite
WBGene00000534	Female	Non	Male	Female	Non	Male
WBGene00000535	Female	Female	Hermaphrodite	Female	Female	Hermaphrodite
WBGene00000536	Non	Female	Hermaphrodite	Non	Non	Non
WBGene00000537	Female	Female	Hermaphrodite	Female	Female	Hermaphrodite
WBGene00000539	Non	Female	Hermaphrodite	Hermaphrodite	Male	Hermaphrodite
WBGene00000540	Female	Female	Non	Female	Female	Hermaphrodite
WBGene00000541	Non	Female	Hermaphrodite	Hermaphrodite	Male	Male
WBGene00000542	Non	Male	Non	Non	Male	Non
WBGene00000543	Non	Non	Non	Hermaphrodite	Non	Hermaphrodite
WBGene00000544	Hermaphrodite	Male	Male	Hermaphrodite	Male	Male
WBGene00000545	Hermaphrodite	Male	Non	Hermaphrodite	Male	Male
WBGene00000546	Hermaphrodite	Male	Male	Hermaphrodite	Male	Male
WBGene00000547	Hermaphrodite	Male	Non	Non	Male	Non
WBGene00000548	Non	Non	Non	Hermaphrodite	Female	Hermaphrodite
WBGene00000549	Hermaphrodite	Non	Hermaphrodite	Non	Non	Hermaphrodite
WBGene00000550	Non	Female	Hermaphrodite	Non	Female	Hermaphrodite
WBGene00000551	Non	Non	Non	Female	Female	Non
WBGene00000552	Hermaphrodite	Male	Non	Hermaphrodite	Male	Male
WBGene00000553	Hermaphrodite	Male	Male	Hermaphrodite	Male	Male
WBGene00000554	Non	Male	Non	Hermaphrodite	Male	Male
WBGene00000555	Non	Non	Non	Non	Non	Non
WBGene00000556	Non	Non	Non	Female	Female	Non
WBGene00000557	Hermaphrodite	Male	Hermaphrodite	Female	Female	Non
WBGene00000558	Hermaphrodite	Male	Non	Female	Non	Non
WBGene00000559	Non	Non	Non	Non	Non	Non
WBGene00000560	Non	Non	Non	Female	Non	Male
WBGene00000561	Non	Non	Non	Hermaphrodite	Non	Hermaphrodite
WBGene00000562	Non	Non	Non	Non	Male	Male
WBGene00000563	Non	Non	Non	Non	Non	Non
WBGene00000564	Hermaphrodite	Male	Non	Non	Non	Hermaphrodite
WBGene00000565	Hermaphrodite	Male	Non	Non	Non	Hermaphrodite
WBGene00000566	Hermaphrodite	Male	Non	Non	Female	Hermaphrodite
WBGene00000567	Hermaphrodite	Non	Hermaphrodite	Non	Female	Hermaphrodite
WBGene00000583	Hermaphrodite	Male	Non	Hermaphrodite	Male	Male
WBGene00000584	Hermaphrodite	Male	Hermaphrodite	Hermaphrodite	Male	Non
WBGene00000585	Non	Non	Non	Female	Female	Hermaphrodite
WBGene00000591	Hermaphrodite	Non	Hermaphrodite	Hermaphrodite	Female	Hermaphrodite
WBGene00000592	Non	Non	Hermaphrodite	Hermaphrodite	Female	Hermaphrodite
WBGene00000593	Non	Male	Male	Non	Non	Non
WBGene00000594	Hermaphrodite	Male	Non	Hermaphrodite	Male	Male
WBGene00000596	Non	Non	Male	Hermaphrodite	Male	Male
WBGene00000597	Female	Non	Male	Hermaphrodite	Non	Non
WBGene00000598	Non	Male	Male	Non	Non	Non
WBGene00000599	Hermaphrodite	Male	Non	Hermaphrodite	Non	Hermaphrodite
WBGene00000601	Hermaphrodite	Male	Non	Female	Male	Male
WBGene00000602	Hermaphrodite	Male	Non	Hermaphrodite	Male	Male
WBGene00000603	Hermaphrodite	Male	Non	Female	Male	Male
WBGene00000606	Hermaphrodite	Male	Non	Hermaphrodite	Non	Non
WBGene00000608	Female	Non	Male	Hermaphrodite	Male	Non
WBGene00000609	Female	Non	Male	Hermaphrodite	Male	Non
WBGene00000610	Hermaphrodite	Male	Male	Hermaphrodite	Male	Male
WBGene00000611	Hermaphrodite	Male	Male	Hermaphrodite	Male	Non
WBGene00000612	Non	Non	Non	Non	Male	Male
WBGene00000613	Non	Male	Male	Female	Female	Non
WBGene00000614	Non	Non	Non	Non	Non	Non
WBGene00000615	Hermaphrodite	Male	Non	Female	Female	Hermaphrodite
WBGene00000616	Non	Male	Male	Hermaphrodite	Male	Male
WBGene00000617	Hermaphrodite	Male	Male	Hermaphrodite	Male	Male
WBGene00000618	Hermaphrodite	Male	Non	Hermaphrodite	Non	Hermaphrodite
WBGene00000620	Non	Non	Non	Hermaphrodite	Female	Hermaphrodite
WBGene00000621	Non	Male	Male	Hermaphrodite	Non	Non
WBGene00000622	Non	Male	Male	Non	Male	Male
WBGene00000623	Hermaphrodite	Male	Non	Female	Non	Non
WBGene00000624	Hermaphrodite	Male	Non	Female	Non	Non
WBGene00000625	Hermaphrodite	Male	Non	Hermaphrodite	Male	Male
WBGene00000626	Hermaphrodite	Male	Non	Female	Non	Non
WBGene00000627	Non	Male	Male	Non	Male	Male
WBGene00000628	Non	Male	Male	Non	Non	Non
WBGene00000629	Non	Non	Non	Non	Non	Non
WBGene00000630	Non	Male	Male	Non	Male	Male
WBGene00000631	Hermaphrodite	Male	Hermaphrodite	Female	Non	Non
WBGene00000632	Non	Non	Non	Non	Non	Non
WBGene00000633	Hermaphrodite	Male	Non	Female	Non	Non
WBGene00000634	Hermaphrodite	Male	Non	Hermaphrodite	Non	Non
WBGene00000636	Hermaphrodite	Male	Non	Female	Male	Male
WBGene00000637	Hermaphrodite	Male	Non	Hermaphrodite	Male	Male
WBGene00000638	Non	Male	Male	Hermaphrodite	Male	Male
WBGene00000639	Hermaphrodite	Male	Non	Hermaphrodite	Non	Hermaphrodite
WBGene00000640	Non	Male	Male	Non	Non	Male
WBGene00000641	Hermaphrodite	Male	Non	Female	Non	Non
WBGene00000644	Hermaphrodite	Male	Male	Hermaphrodite	Male	Male
WBGene00000645	Hermaphrodite	Male	Male	Hermaphrodite	Male	Male
WBGene00000646	Hermaphrodite	Female	Hermaphrodite	Hermaphrodite	Female	Hermaphrodite
WBGene00000647	Hermaphrodite	Male	Non	Female	Non	Male
WBGene00000648	Non	Male	Male	Non	Non	Non
WBGene00000649	Hermaphrodite	Male	Non	Hermaphrodite	Male	Male
WBGene00000650	Non	Non	Non	Non	Male	Non
WBGene00000651	Hermaphrodite	Male	Non	Hermaphrodite	Male	Male
WBGene00000652	Hermaphrodite	Male	Non	Hermaphrodite	Male	Male
WBGene00000653	Hermaphrodite	Male	Non	Hermaphrodite	Non	Non
WBGene00000654	Non	Non	Non	Non	Non	Non
WBGene00000655	Hermaphrodite	Male	Hermaphrodite	Hermaphrodite	Non	Non
WBGene00000656	Female	Non	Male	Hermaphrodite	Male	Non
WBGene00000657	Female	Male	Male	Hermaphrodite	Male	Male
WBGene00000658	Hermaphrodite	Male	Non	Non	Female	Non
WBGene00000659	Non	Non	Non	Non	Non	Non
WBGene00000660	Non	Male	Male	Non	Male	Male
WBGene00000661	Non	Non	Non	Non	Non	Non
WBGene00000662	Hermaphrodite	Male	Non	Hermaphrodite	Male	Male
WBGene00000663	Hermaphrodite	Male	Non	Female	Non	Non
WBGene00000664	Hermaphrodite	Male	Male	Hermaphrodite	Male	Male
WBGene00000665	Hermaphrodite	Male	Non	Female	Female	Non
WBGene00000666	Hermaphrodite	Male	Non	Hermaphrodite	Male	Male
WBGene00000667	Female	Non	Non	Female	Female	Non
WBGene00000668	Hermaphrodite	Male	Male	Hermaphrodite	Male	Non
WBGene00000669	Hermaphrodite	Male	Male	Hermaphrodite	Male	Non
WBGene00000670	Female	Non	Male	Hermaphrodite	Male	Male
WBGene00000671	Non	Non	Non	Hermaphrodite	Non	Hermaphrodite
WBGene00000672	Hermaphrodite	Male	Non	Hermaphrodite	Male	Male
WBGene00000673	Female	Non	Male	Hermaphrodite	Male	Non
WBGene00000674	Hermaphrodite	Male	Male	Hermaphrodite	Male	Non
WBGene00000675	Female	Female	Male	Hermaphrodite	Male	Non
WBGene00000676	Non	Non	Non	Non	Non	Non
WBGene00000677	Female	Male	Male	Hermaphrodite	Male	Non
WBGene00000678	Hermaphrodite	Male	Non	Hermaphrodite	Non	Non
WBGene00000679	Hermaphrodite	Male	Non	Female	Non	Male
WBGene00000680	Female	Male	Male	Hermaphrodite	Male	Non
WBGene00000681	Hermaphrodite	Male	Non	Hermaphrodite	Male	Male
WBGene00000682	Non	Male	Non	Non	Non	Non
WBGene00000683	Hermaphrodite	Male	Non	Hermaphrodite	Male	Male
WBGene00000684	Hermaphrodite	Male	Hermaphrodite	Hermaphrodite	Non	Non
WBGene00000685	Hermaphrodite	Male	Non	Hermaphrodite	Non	Non
WBGene00000687	Hermaphrodite	Male	Male	Hermaphrodite	Male	Male
WBGene00000688	Non	Non	Non	Non	Non	Non
WBGene00000689	Hermaphrodite	Male	Non	Female	Male	Male
WBGene00000690	Female	Non	Male	Hermaphrodite	Female	Hermaphrodite
WBGene00000691	Hermaphrodite	Male	Non	Hermaphrodite	Male	Non
WBGene00000692	Hermaphrodite	Non	Hermaphrodite	Hermaphrodite	Female	Hermaphrodite
WBGene00000693	Female	Non	Male	Hermaphrodite	Male	Non
WBGene00000694	Hermaphrodite	Male	Non	Hermaphrodite	Male	Male
WBGene00000695	Non	Non	Non	Non	Male	Hermaphrodite
WBGene00000696	Non	Male	Male	Non	Male	Non
WBGene00000697	Female	Male	Male	Non	Male	Male
WBGene00000698	Female	Male	Male	Non	Male	Male
WBGene00000699	Hermaphrodite	Male	Non	Hermaphrodite	Male	Male
WBGene00000700	Hermaphrodite	Male	Male	Female	Male	Male
WBGene00000701	Hermaphrodite	Male	Male	Hermaphrodite	Male	Male
WBGene00000702	Hermaphrodite	Male	Non	Female	Non	Male
WBGene00000703	Female	Non	Male	Hermaphrodite	Male	Male
WBGene00000704	Hermaphrodite	Male	Non	Hermaphrodite	Male	Non
WBGene00000705	Hermaphrodite	Female	Hermaphrodite	Female	Non	Non
WBGene00000706	Non	Male	Male	Non	Non	Non
WBGene00000707	Hermaphrodite	Male	Non	Hermaphrodite	Male	Male
WBGene00000708	Female	Female	Hermaphrodite	Hermaphrodite	Female	Hermaphrodite
WBGene00000710	Hermaphrodite	Male	Non	Hermaphrodite	Male	Non
WBGene00000711	Hermaphrodite	Male	Non	Hermaphrodite	Male	Male
WBGene00000712	Female	Male	Male	Hermaphrodite	Male	Male
WBGene00000713	Female	Non	Male	Hermaphrodite	Male	Non
WBGene00000714	Non	Female	Hermaphrodite	Hermaphrodite	Female	Hermaphrodite
WBGene00000715	Female	Female	Male	Female	Non	Male
WBGene00000716	Female	Female	Male	Hermaphrodite	Male	Non
WBGene00000717	Hermaphrodite	Male	Non	Hermaphrodite	Male	Hermaphrodite
WBGene00000718	Hermaphrodite	Male	Non	Hermaphrodite	Male	Non
WBGene00000719	Non	Male	Non	Hermaphrodite	Male	Non
WBGene00000720	Female	Non	Male	Hermaphrodite	Male	Male
WBGene00000721	Hermaphrodite	Male	Male	Female	Male	Male
WBGene00000722	Female	Non	Male	Hermaphrodite	Male	Male
WBGene00000723	Hermaphrodite	Male	Non	Hermaphrodite	Male	Male
WBGene00000724	Hermaphrodite	Male	Non	Non	Non	Non
WBGene00000725	Hermaphrodite	Male	Non	Hermaphrodite	Non	Non
WBGene00000726	Non	Female	Hermaphrodite	Hermaphrodite	Female	Hermaphrodite
WBGene00000727	Hermaphrodite	Male	Non	Hermaphrodite	Male	Male
WBGene00000728	Hermaphrodite	Male	Non	Hermaphrodite	Female	Hermaphrodite
WBGene00000729	Hermaphrodite	Male	Non	Female	Non	Non
WBGene00000730	Hermaphrodite	Male	Non	Hermaphrodite	Male	Male
WBGene00000731	Female	Female	Non	Female	Non	Non
WBGene00000732	Hermaphrodite	Male	Non	Hermaphrodite	Male	Non
WBGene00000733	Non	Male	Male	Hermaphrodite	Male	Non
WBGene00000734	Hermaphrodite	Male	Non	Female	Male	Male
WBGene00000735	Hermaphrodite	Male	Non	Hermaphrodite	Non	Non
WBGene00000736	Hermaphrodite	Male	Non	Non	Non	Non
WBGene00000737	Non	Non	Male	Non	Non	Male
WBGene00000738	Non	Male	Male	Non	Male	Male
WBGene00000739	Hermaphrodite	Male	Non	Hermaphrodite	Male	Hermaphrodite
WBGene00000740	Hermaphrodite	Male	Non	Hermaphrodite	Male	Male
WBGene00000741	Hermaphrodite	Male	Male	Hermaphrodite	Male	Male
WBGene00000742	Hermaphrodite	Male	Male	Hermaphrodite	Male	Male
WBGene00000743	Hermaphrodite	Male	Male	Hermaphrodite	Male	Male
WBGene00000744	Hermaphrodite	Male	Male	Hermaphrodite	Non	Non
WBGene00000745	Hermaphrodite	Female	Hermaphrodite	Hermaphrodite	Non	Non
WBGene00000746	Hermaphrodite	Male	Hermaphrodite	Hermaphrodite	Non	Non
WBGene00000747	Hermaphrodite	Male	Male	Hermaphrodite	Non	Non
WBGene00000748	Hermaphrodite	Male	Non	Female	Non	Non
WBGene00000749	Hermaphrodite	Male	Non	Hermaphrodite	Non	Non
WBGene00000750	Hermaphrodite	Male	Male	Hermaphrodite	Male	Male
WBGene00000751	Female	Non	Male	Hermaphrodite	Male	Non
WBGene00000752	Female	Non	Male	Hermaphrodite	Male	Male
WBGene00000753	Hermaphrodite	Male	Non	Hermaphrodite	Male	Male
WBGene00000754	Female	Non	Male	Hermaphrodite	Male	Non
WBGene00000756	Non	Male	Male	Non	Male	Male
WBGene00000757	Female	Non	Male	Hermaphrodite	Male	Non
WBGene00000758	Non	Non	Non	Non	Non	Non
WBGene00000759	Hermaphrodite	Male	Male	Hermaphrodite	Male	Male
WBGene00000760	Hermaphrodite	Male	Non	Hermaphrodite	Non	Non
WBGene00000761	Female	Female	Non	Female	Female	Non
WBGene00000762	Female	Female	Hermaphrodite	Female	Female	Hermaphrodite
WBGene00000763	Non	Female	Hermaphrodite	Non	Female	Hermaphrodite
WBGene00000764	Female	Female	Non	Female	Female	Hermaphrodite
WBGene00000765	Female	Female	Hermaphrodite	Hermaphrodite	Female	Hermaphrodite
WBGene00000766	Female	Female	Hermaphrodite	Non	Female	Hermaphrodite
WBGene00000767	Non	Female	Hermaphrodite	Non	Female	Non
WBGene00000768	Hermaphrodite	Male	Non	Hermaphrodite	Male	Male
WBGene00000770	Hermaphrodite	Male	Male	Hermaphrodite	Male	Male
WBGene00000771	Hermaphrodite	Male	Male	Hermaphrodite	Male	Male
WBGene00000772	Female	Female	Hermaphrodite	Hermaphrodite	Female	Hermaphrodite
WBGene00000773	Female	Female	Hermaphrodite	Hermaphrodite	Female	Hermaphrodite
WBGene00000774	Female	Female	Hermaphrodite	Female	Female	Hermaphrodite
WBGene00000775	Non	Female	Non	Non	Non	Non
WBGene00000776	Non	Non	Non	Hermaphrodite	Non	Hermaphrodite
WBGene00000777	Female	Female	Hermaphrodite	Female	Female	Hermaphrodite
WBGene00000778	Hermaphrodite	Male	Hermaphrodite	Hermaphrodite	Female	Hermaphrodite
WBGene00000779	Non	Male	Male	Hermaphrodite	Male	Male
WBGene00000780	Hermaphrodite	Female	Hermaphrodite	Hermaphrodite	Male	Non
WBGene00000781	Female	Female	Male	Female	Male	Male
WBGene00000782	Non	Non	Non	Non	Non	Non
WBGene00000783	Female	Female	Male	Female	Male	Male
WBGene00000784	Female	Non	Male	Female	Male	Male
WBGene00000785	Female	Female	Non	Female	Female	Hermaphrodite
WBGene00000786	Hermaphrodite	Non	Hermaphrodite	Non	Female	Hermaphrodite
WBGene00000787	Female	Female	Hermaphrodite	Non	Female	Hermaphrodite
WBGene00000788	Hermaphrodite	Male	Non	Hermaphrodite	Non	Hermaphrodite
WBGene00000789	Non	Female	Hermaphrodite	Female	Male	Male
WBGene00000792	Hermaphrodite	Male	Non	Hermaphrodite	Non	Hermaphrodite
WBGene00000793	Hermaphrodite	Male	Non	Non	Non	Hermaphrodite
WBGene00000794	Female	Female	Hermaphrodite	Hermaphrodite	Female	Hermaphrodite
WBGene00000795	Female	Female	Hermaphrodite	Female	Female	Hermaphrodite
WBGene00000796	Hermaphrodite	Non	Hermaphrodite	Hermaphrodite	Female	Hermaphrodite
WBGene00000797	Female	Female	Hermaphrodite	Hermaphrodite	Female	Hermaphrodite
WBGene00000798	Female	Female	Hermaphrodite	Female	Female	Hermaphrodite
WBGene00000799	Hermaphrodite	Male	Non	Hermaphrodite	Male	Non
WBGene00000800	Hermaphrodite	Male	Hermaphrodite	Hermaphrodite	Non	Hermaphrodite
WBGene00000802	Hermaphrodite	Male	Non	Hermaphrodite	Male	Male
WBGene00000803	Female	Female	Hermaphrodite	Hermaphrodite	Female	Hermaphrodite
WBGene00000804	Non	Non	Non	Hermaphrodite	Female	Hermaphrodite
WBGene00000812	Non	Female	Hermaphrodite	Female	Female	Hermaphrodite
WBGene00000813	Non	Female	Hermaphrodite	Hermaphrodite	Female	Hermaphrodite
WBGene00000814	Female	Female	Hermaphrodite	Hermaphrodite	Female	Hermaphrodite
WBGene00000815	Female	Female	Non	Hermaphrodite	Female	Hermaphrodite
WBGene00000816	Female	Female	Hermaphrodite	Female	Female	Hermaphrodite
WBGene00000817	Female	Female	Hermaphrodite	Female	Female	Hermaphrodite
WBGene00000818	Female	Female	Hermaphrodite	Female	Female	Hermaphrodite
WBGene00000819	Hermaphrodite	Male	Male	Female	Male	Male
WBGene00000820	Hermaphrodite	Male	Male	Hermaphrodite	Male	Male
WBGene00000821	Hermaphrodite	Male	Male	Hermaphrodite	Male	Male
WBGene00000822	Non	Male	Non	Hermaphrodite	Male	Male
WBGene00000829	Female	Female	Non	Female	Female	Non
WBGene00000830	Non	Non	Non	Female	Male	Male
WBGene00000831	Hermaphrodite	Male	Non	Non	Male	Male
WBGene00000832	Hermaphrodite	Male	Male	Hermaphrodite	Male	Non
WBGene00000833	Female	Female	Hermaphrodite	Non	Male	Non
WBGene00000834	Non	Non	Non	Female	Female	Hermaphrodite
WBGene00000835	Hermaphrodite	Non	Hermaphrodite	Female	Female	Hermaphrodite
WBGene00000836	Non	Non	Non	Hermaphrodite	Non	Hermaphrodite
WBGene00000837	Non	Non	Non	Hermaphrodite	Female	Hermaphrodite
WBGene00000838	Hermaphrodite	Male	Non	Non	Male	Non
WBGene00000839	Female	Female	Non	Female	Female	Hermaphrodite
WBGene00000840	Non	Female	Hermaphrodite	Hermaphrodite	Female	Hermaphrodite
WBGene00000841	Non	Non	Non	Non	Non	Non
WBGene00000843	Non	Non	Non	Female	Female	Hermaphrodite
WBGene00000845	Hermaphrodite	Male	Non	Hermaphrodite	Male	Male
WBGene00000846	Female	Female	Hermaphrodite	Female	Female	Hermaphrodite
WBGene00000851	Non	Non	Non	Non	Non	Non
WBGene00000853	Hermaphrodite	Male	Male	Female	Non	Non
WBGene00000854	Hermaphrodite	Non	Non	Non	Non	Hermaphrodite
WBGene00000857	Non	Non	Non	Hermaphrodite	Male	Hermaphrodite
WBGene00000858	Hermaphrodite	Male	Non	Hermaphrodite	Male	Hermaphrodite
WBGene00000859	Non	Male	Male	Non	Male	Male
WBGene00000860	Non	Male	Male	Non	Male	Male
WBGene00000861	Non	Male	Male	Non	Male	Male
WBGene00000862	Hermaphrodite	Male	Male	Hermaphrodite	Male	Male
WBGene00000863	Female	Female	Non	Hermaphrodite	Female	Hermaphrodite
WBGene00000864	Non	Non	Non	Non	Non	Non
WBGene00000865	Non	Male	Male	Hermaphrodite	Male	Male
WBGene00000866	Female	Female	Hermaphrodite	Female	Female	Hermaphrodite
WBGene00000867	Female	Female	Hermaphrodite	Female	Female	Hermaphrodite
WBGene00000868	Female	Female	Hermaphrodite	Hermaphrodite	Female	Hermaphrodite
WBGene00000869	Non	Female	Non	Non	Non	Non
WBGene00000870	Non	Non	Non	Hermaphrodite	Female	Hermaphrodite
WBGene00000871	Female	Female	Hermaphrodite	Hermaphrodite	Female	Hermaphrodite
WBGene00000872	Hermaphrodite	Non	Non	Non	Male	Hermaphrodite
WBGene00000874	Non	Non	Hermaphrodite	Hermaphrodite	Female	Hermaphrodite
WBGene00000875	Hermaphrodite	Male	Non	Hermaphrodite	Non	Hermaphrodite
WBGene00000876	Non	Non	Hermaphrodite	Hermaphrodite	Female	Hermaphrodite
WBGene00000877	Non	Female	Hermaphrodite	Hermaphrodite	Female	Hermaphrodite
WBGene00000878	Hermaphrodite	Male	Male	Hermaphrodite	Male	Male
WBGene00000879	Non	Female	Hermaphrodite	Non	Female	Hermaphrodite
WBGene00000880	Non	Female	Non	Hermaphrodite	Female	Hermaphrodite
WBGene00000881	Non	Non	Non	Female	Non	Male
WBGene00000882	Hermaphrodite	Male	Non	Hermaphrodite	Male	Hermaphrodite
WBGene00000883	Female	Female	Hermaphrodite	Hermaphrodite	Female	Hermaphrodite
WBGene00000884	Non	Female	Hermaphrodite	Hermaphrodite	Female	Hermaphrodite
WBGene00000885	Female	Female	Non	Hermaphrodite	Female	Hermaphrodite
WBGene00000886	Female	Female	Hermaphrodite	Hermaphrodite	Female	Hermaphrodite
WBGene00000887	Female	Female	Hermaphrodite	Hermaphrodite	Female	Hermaphrodite
WBGene00000888	Female	Female	Hermaphrodite	Hermaphrodite	Female	Hermaphrodite
WBGene00000889	Female	Female	Hermaphrodite	Hermaphrodite	Female	Hermaphrodite
WBGene00000890	Female	Female	Hermaphrodite	Female	Female	Hermaphrodite
WBGene00000891	Non	Female	Hermaphrodite	Female	Female	Hermaphrodite
WBGene00000892	Hermaphrodite	Male	Non	Hermaphrodite	Female	Hermaphrodite
WBGene00000893	Hermaphrodite	Male	Hermaphrodite	Hermaphrodite	Non	Non
WBGene00000894	Non	Non	Non	Hermaphrodite	Female	Hermaphrodite
WBGene00000895	Hermaphrodite	Male	Non	Hermaphrodite	Male	Male
WBGene00000896	Non	Female	Non	Non	Female	Hermaphrodite
WBGene00000897	Female	Non	Non	Hermaphrodite	Female	Hermaphrodite
WBGene00000898	Non	Non	Non	Hermaphrodite	Female	Hermaphrodite
WBGene00000899	Non	Female	Hermaphrodite	Non	Non	Hermaphrodite
WBGene00000900	Non	Male	Male	Hermaphrodite	Female	Hermaphrodite
WBGene00000901	Non	Non	Male	Non	Male	Non
WBGene00000902	Hermaphrodite	Male	Non	Hermaphrodite	Non	Non
WBGene00000903	Hermaphrodite	Male	Non	Hermaphrodite	Male	Male
WBGene00000904	Non	Non	Non	Female	Female	Non
WBGene00000905	Non	Non	Hermaphrodite	Hermaphrodite	Non	Hermaphrodite
WBGene00000906	Non	Male	Non	Hermaphrodite	Male	Male
WBGene00000907	Hermaphrodite	Male	Non	Hermaphrodite	Male	Non
WBGene00000908	Hermaphrodite	Male	Non	Hermaphrodite	Male	Male
WBGene00000910	Female	Non	Non	Non	Non	Male
WBGene00000911	Non	Non	Hermaphrodite	Non	Female	Hermaphrodite
WBGene00000912	Non	Non	Non	Female	Female	Hermaphrodite
WBGene00000913	Female	Female	Non	Hermaphrodite	Female	Hermaphrodite
WBGene00000914	Hermaphrodite	Male	Male	Hermaphrodite	Non	Hermaphrodite
WBGene00000915	Hermaphrodite	Non	Hermaphrodite	Non	Non	Hermaphrodite
WBGene00000917	Non	Female	Hermaphrodite	Female	Female	Hermaphrodite
WBGene00000920	Hermaphrodite	Male	Male	Hermaphrodite	Male	Male
WBGene00000923	Non	Female	Non	Non	Non	Non
WBGene00000928	Hermaphrodite	Male	Non	Hermaphrodite	Female	Hermaphrodite
WBGene00000929	Hermaphrodite	Male	Hermaphrodite	Hermaphrodite	Female	Hermaphrodite
WBGene00000930	Hermaphrodite	Male	Hermaphrodite	Hermaphrodite	Non	Non
WBGene00000931	Hermaphrodite	Non	Hermaphrodite	Hermaphrodite	Male	Hermaphrodite
WBGene00000932	Hermaphrodite	Male	Non	Female	Non	Non
WBGene00000933	Non	Female	Hermaphrodite	Hermaphrodite	Female	Hermaphrodite
WBGene00000934	Hermaphrodite	Male	Male	Hermaphrodite	Male	Male
WBGene00000935	Non	Female	Hermaphrodite	Hermaphrodite	Female	Hermaphrodite
WBGene00000936	Hermaphrodite	Non	Hermaphrodite	Hermaphrodite	Non	Non
WBGene00000937	Female	Female	Hermaphrodite	Female	Female	Hermaphrodite
WBGene00000938	Hermaphrodite	Male	Non	Non	Male	Hermaphrodite
WBGene00000939	Hermaphrodite	Male	Non	Hermaphrodite	Non	Non
WBGene00000940	Non	Female	Hermaphrodite	Hermaphrodite	Female	Hermaphrodite
WBGene00000941	Female	Female	Hermaphrodite	Non	Female	Hermaphrodite
WBGene00000942	Hermaphrodite	Male	Male	Hermaphrodite	Male	Male
WBGene00000950	Hermaphrodite	Male	Male	Hermaphrodite	Male	Male
WBGene00000951	Hermaphrodite	Male	Non	Hermaphrodite	Male	Male
WBGene00000952	Hermaphrodite	Male	Male	Hermaphrodite	Male	Male
WBGene00000953	Hermaphrodite	Male	Male	Hermaphrodite	Non	Non
WBGene00000955	Hermaphrodite	Male	Non	Hermaphrodite	Male	Male
WBGene00000958	Hermaphrodite	Male	Male	Hermaphrodite	Male	Male
WBGene00000959	Hermaphrodite	Male	Hermaphrodite	Hermaphrodite	Male	Non
WBGene00000960	Hermaphrodite	Male	Male	Hermaphrodite	Male	Male
WBGene00000961	Hermaphrodite	Male	Hermaphrodite	Hermaphrodite	Non	Hermaphrodite
WBGene00000962	Non	Non	Non	Non	Non	Non
WBGene00000963	Female	Female	Hermaphrodite	Hermaphrodite	Male	Male
WBGene00000964	Hermaphrodite	Male	Non	Hermaphrodite	Male	Male
WBGene00000965	Female	Female	Hermaphrodite	Female	Female	Hermaphrodite
WBGene00000966	Female	Female	Hermaphrodite	Female	Female	Male
WBGene00000967	Hermaphrodite	Non	Hermaphrodite	Female	Male	Male
WBGene00000968	Hermaphrodite	Male	Male	Hermaphrodite	Male	Male
WBGene00000969	Non	Non	Non	Hermaphrodite	Female	Hermaphrodite
WBGene00000970	Female	Female	Non	Female	Female	Hermaphrodite
WBGene00000971	Hermaphrodite	Male	Male	Hermaphrodite	Male	Male
WBGene00000972	Non	Non	Non	Non	Non	Hermaphrodite
WBGene00000973	Non	Female	Non	Female	Female	Male
WBGene00000974	Female	Female	Non	Female	Female	Hermaphrodite
WBGene00000975	Female	Female	Hermaphrodite	Female	Female	Hermaphrodite
WBGene00000976	Non	Non	Non	Hermaphrodite	Non	Hermaphrodite
WBGene00000977	Hermaphrodite	Male	Male	Female	Male	Male
WBGene00000978	Non	Male	Male	Non	Male	Male
WBGene00000979	Non	Non	Non	Female	Female	Non
WBGene00000980	Female	Non	Male	Female	Female	Hermaphrodite
WBGene00000981	Female	Female	Non	Female	Non	Male
WBGene00000982	Female	Female	Male	Female	Non	Non
WBGene00000983	Female	Female	Non	Female	Female	Non
WBGene00000984	Non	Non	Non	Hermaphrodite	Male	Male
WBGene00000985	Female	Female	Non	Female	Female	Hermaphrodite
WBGene00000986	Non	Non	Non	Non	Non	Non
WBGene00000987	Hermaphrodite	Non	Hermaphrodite	Hermaphrodite	Female	Hermaphrodite
WBGene00000988	Female	Female	Hermaphrodite	Hermaphrodite	Female	Hermaphrodite
WBGene00000989	Female	Female	Non	Female	Female	Hermaphrodite
WBGene00000990	Non	Female	Hermaphrodite	Hermaphrodite	Female	Hermaphrodite
WBGene00000991	Non	Non	Non	Female	Male	Male
WBGene00000992	Non	Non	Hermaphrodite	Hermaphrodite	Male	Non
WBGene00000993	Female	Female	Non	Female	Female	Hermaphrodite
WBGene00000994	Non	Female	Hermaphrodite	Hermaphrodite	Female	Hermaphrodite
WBGene00000995	Hermaphrodite	Male	Non	Non	Female	Hermaphrodite
WBGene00000996	Female	Female	Non	Female	Female	Hermaphrodite
WBGene00000998	Hermaphrodite	Male	Male	Hermaphrodite	Male	Male
WBGene00001000	Hermaphrodite	Male	Non	Hermaphrodite	Male	Male
WBGene00001001	Non	Female	Hermaphrodite	Female	Female	Hermaphrodite
WBGene00001002	Female	Female	Hermaphrodite	Hermaphrodite	Female	Hermaphrodite
WBGene00001005	Hermaphrodite	Female	Hermaphrodite	Non	Female	Hermaphrodite
WBGene00001006	Hermaphrodite	Male	Hermaphrodite	Hermaphrodite	Male	Non
WBGene00001007	Non	Female	Hermaphrodite	Hermaphrodite	Female	Hermaphrodite
WBGene00001008	Hermaphrodite	Male	Non	Hermaphrodite	Male	Male
WBGene00001016	Non	Male	Non	Hermaphrodite	Non	Non
WBGene00001017	Hermaphrodite	Male	Non	Non	Non	Hermaphrodite
WBGene00001018	Non	Female	Hermaphrodite	Female	Female	Hermaphrodite
WBGene00001019	Non	Non	Non	Non	Non	Non
WBGene00001020	Hermaphrodite	Non	Non	Female	Female	Hermaphrodite
WBGene00001021	Non	Female	Hermaphrodite	Female	Female	Hermaphrodite
WBGene00001022	Female	Female	Non	Female	Female	Hermaphrodite
WBGene00001023	Non	Female	Non	Hermaphrodite	Female	Hermaphrodite
WBGene00001025	Hermaphrodite	Male	Non	Hermaphrodite	Male	Male
WBGene00001026	Female	Female	Non	Female	Female	Hermaphrodite
WBGene00001027	Non	Female	Hermaphrodite	Non	Female	Hermaphrodite
WBGene00001028	Non	Female	Hermaphrodite	Non	Non	Hermaphrodite
WBGene00001029	Hermaphrodite	Non	Hermaphrodite	Non	Female	Hermaphrodite
WBGene00001030	Non	Female	Hermaphrodite	Hermaphrodite	Female	Hermaphrodite
WBGene00001031	Hermaphrodite	Non	Hermaphrodite	Non	Non	Hermaphrodite
WBGene00001032	Non	Female	Hermaphrodite	Non	Female	Hermaphrodite
WBGene00001033	Female	Female	Hermaphrodite	Female	Female	Hermaphrodite
WBGene00001034	Non	Non	Non	Female	Female	Non
WBGene00001035	Hermaphrodite	Non	Hermaphrodite	Non	Female	Hermaphrodite
WBGene00001036	Female	Female	Non	Female	Female	Hermaphrodite
WBGene00001037	Hermaphrodite	Non	Hermaphrodite	Non	Female	Hermaphrodite
WBGene00001038	Non	Non	Hermaphrodite	Hermaphrodite	Male	Non
WBGene00001039	Female	Female	Non	Female	Female	Hermaphrodite
WBGene00001040	Non	Female	Non	Hermaphrodite	Female	Hermaphrodite
WBGene00001041	Female	Female	Hermaphrodite	Hermaphrodite	Female	Hermaphrodite
WBGene00001042	Hermaphrodite	Male	Non	Hermaphrodite	Male	Male
WBGene00001043	Hermaphrodite	Male	Hermaphrodite	Hermaphrodite	Female	Hermaphrodite
WBGene00001044	Female	Female	Non	Female	Female	Hermaphrodite
WBGene00001045	Hermaphrodite	Male	Hermaphrodite	Non	Female	Hermaphrodite
WBGene00001046	Hermaphrodite	Male	Male	Non	Male	Male
WBGene00001047	Hermaphrodite	Male	Non	Hermaphrodite	Male	Non
WBGene00001048	Female	Female	Hermaphrodite	Hermaphrodite	Female	Hermaphrodite
WBGene00001049	Hermaphrodite	Non	Hermaphrodite	Hermaphrodite	Female	Hermaphrodite
WBGene00001050	Female	Female	Hermaphrodite	Female	Female	Hermaphrodite
WBGene00001051	Female	Female	Hermaphrodite	Hermaphrodite	Female	Hermaphrodite
WBGene00001052	Hermaphrodite	Male	Non	Hermaphrodite	Male	Male
WBGene00001053	Hermaphrodite	Male	Male	Hermaphrodite	Male	Male
WBGene00001054	Hermaphrodite	Male	Non	Hermaphrodite	Male	Male
WBGene00001055	Female	Non	Male	Hermaphrodite	Non	Non
WBGene00001056	Female	Female	Non	Female	Female	Hermaphrodite
WBGene00001057	Female	Female	Hermaphrodite	Female	Female	Hermaphrodite
WBGene00001058	Female	Female	Non	Female	Female	Hermaphrodite
WBGene00001059	Hermaphrodite	Male	Non	Hermaphrodite	Male	Male
WBGene00001060	Female	Female	Hermaphrodite	Female	Female	Hermaphrodite
WBGene00001061	Female	Female	Hermaphrodite	Hermaphrodite	Female	Hermaphrodite
WBGene00001062	Non	Non	Non	Non	Non	Non
WBGene00001063	Hermaphrodite	Male	Male	Hermaphrodite	Non	Non
WBGene00001064	Hermaphrodite	Male	Non	Hermaphrodite	Male	Non
WBGene00001065	Hermaphrodite	Male	Non	Hermaphrodite	Non	Hermaphrodite
WBGene00001066	Hermaphrodite	Male	Non	Hermaphrodite	Male	Male
WBGene00001067	Hermaphrodite	Male	Non	Hermaphrodite	Non	Non
WBGene00001068	Non	Non	Non	Non	Non	Hermaphrodite
WBGene00001069	Hermaphrodite	Male	Non	Hermaphrodite	Male	Hermaphrodite
WBGene00001070	Hermaphrodite	Male	Non	Hermaphrodite	Non	Non
WBGene00001071	Hermaphrodite	Male	Non	Hermaphrodite	Male	Male
WBGene00001072	Hermaphrodite	Male	Non	Hermaphrodite	Non	Non
WBGene00001073	Hermaphrodite	Male	Hermaphrodite	Female	Female	Hermaphrodite
WBGene00001074	Hermaphrodite	Male	Non	Hermaphrodite	Male	Male
WBGene00001075	Hermaphrodite	Male	Non	Non	Male	Hermaphrodite
WBGene00001076	Non	Non	Non	Hermaphrodite	Female	Hermaphrodite
WBGene00001077	Hermaphrodite	Male	Hermaphrodite	Hermaphrodite	Non	Hermaphrodite
WBGene00001078	Hermaphrodite	Male	Male	Non	Male	Male
WBGene00001079	Hermaphrodite	Male	Non	Hermaphrodite	Male	Male
WBGene00001080	Hermaphrodite	Male	Non	Non	Non	Hermaphrodite
WBGene00001081	Hermaphrodite	Male	Non	Hermaphrodite	Male	Hermaphrodite
WBGene00001082	Hermaphrodite	Male	Non	Non	Female	Hermaphrodite
WBGene00001085	Hermaphrodite	Male	Non	Hermaphrodite	Male	Hermaphrodite
WBGene00001086	Hermaphrodite	Male	Hermaphrodite	Non	Female	Hermaphrodite
WBGene00001087	Non	Female	Non	Hermaphrodite	Female	Hermaphrodite
WBGene00001088	Non	Female	Hermaphrodite	Hermaphrodite	Female	Hermaphrodite
WBGene00001089	Hermaphrodite	Male	Non	Hermaphrodite	Male	Male
WBGene00001090	Non	Non	Non	Hermaphrodite	Non	Hermaphrodite
WBGene00001092	Female	Female	Hermaphrodite	Female	Female	Hermaphrodite
WBGene00001093	Female	Female	Non	Female	Female	Hermaphrodite
WBGene00001094	Non	Female	Hermaphrodite	Non	Female	Hermaphrodite
WBGene00001095	Non	Female	Hermaphrodite	Female	Female	Hermaphrodite
WBGene00001096	Non	Non	Non	Hermaphrodite	Male	Non
WBGene00001099	Hermaphrodite	Male	Non	Hermaphrodite	Male	Male
WBGene00001101	Hermaphrodite	Male	Male	Hermaphrodite	Male	Non
WBGene00001102	Female	Female	Hermaphrodite	Hermaphrodite	Female	Hermaphrodite
WBGene00001103	Non	Non	Non	Hermaphrodite	Female	Hermaphrodite
WBGene00001104	Female	Female	Non	Hermaphrodite	Female	Hermaphrodite
WBGene00001105	Female	Female	Non	Hermaphrodite	Female	Hermaphrodite
WBGene00001106	Non	Non	Non	Non	Non	Non
WBGene00001107	Non	Non	Non	Non	Non	Non
WBGene00001108	Non	Non	Non	Non	Non	Hermaphrodite
WBGene00001109	Hermaphrodite	Male	Male	Hermaphrodite	Male	Male
WBGene00001110	Female	Female	Hermaphrodite	Female	Female	Hermaphrodite
WBGene00001112	Non	Non	Non	Hermaphrodite	Female	Hermaphrodite
WBGene00001113	Hermaphrodite	Male	Hermaphrodite	Hermaphrodite	Male	Male
WBGene00001115	Hermaphrodite	Male	Non	Non	Non	Non
WBGene00001116	Hermaphrodite	Male	Male	Hermaphrodite	Male	Male
WBGene00001117	Hermaphrodite	Male	Male	Hermaphrodite	Male	Male
WBGene00001118	Hermaphrodite	Male	Male	Hermaphrodite	Male	Male
WBGene00001119	Female	Non	Non	Female	Female	Male
WBGene00001121	Hermaphrodite	Male	Male	Hermaphrodite	Male	Male
WBGene00001122	Hermaphrodite	Male	Male	Female	Male	Male
WBGene00001123	Hermaphrodite	Non	Hermaphrodite	Hermaphrodite	Female	Hermaphrodite
WBGene00001127	Hermaphrodite	Male	Non	Hermaphrodite	Male	Male
WBGene00001129	Hermaphrodite	Male	Male	Hermaphrodite	Male	Male
WBGene00001130	Hermaphrodite	Male	Non	Hermaphrodite	Non	Hermaphrodite
WBGene00001131	Hermaphrodite	Male	Non	Hermaphrodite	Male	Male
WBGene00001132	Hermaphrodite	Male	Non	Hermaphrodite	Male	Male
WBGene00001133	Hermaphrodite	Male	Male	Hermaphrodite	Male	Non
WBGene00001134	Hermaphrodite	Non	Hermaphrodite	Non	Female	Hermaphrodite
WBGene00001135	Hermaphrodite	Male	Male	Hermaphrodite	Male	Male
WBGene00001136	Non	Female	Non	Female	Female	Non
WBGene00001137	Non	Non	Non	Hermaphrodite	Non	Non
WBGene00001145	Hermaphrodite	Male	Non	Hermaphrodite	Male	Male
WBGene00001147	Hermaphrodite	Male	Non	Hermaphrodite	Male	Non
WBGene00001148	Hermaphrodite	Male	Non	Hermaphrodite	Non	Hermaphrodite
WBGene00001149	Hermaphrodite	Male	Hermaphrodite	Hermaphrodite	Male	Non
WBGene00001150	Hermaphrodite	Male	Non	Hermaphrodite	Male	Male
WBGene00001151	Non	Female	Hermaphrodite	Non	Female	Hermaphrodite
WBGene00001152	Non	Non	Non	Non	Non	Non
WBGene00001153	Non	Non	Non	Female	Non	Male
WBGene00001154	Non	Female	Hermaphrodite	Hermaphrodite	Female	Hermaphrodite
WBGene00001155	Non	Female	Hermaphrodite	Hermaphrodite	Female	Hermaphrodite
WBGene00001156	Non	Female	Hermaphrodite	Non	Female	Hermaphrodite
WBGene00001157	Non	Male	Male	Hermaphrodite	Male	Male
WBGene00001158	Female	Female	Non	Female	Female	Male
WBGene00001159	Hermaphrodite	Male	Male	Hermaphrodite	Male	Male
WBGene00001160	Female	Female	Non	Female	Female	Hermaphrodite
WBGene00001161	Female	Female	Hermaphrodite	Female	Female	Hermaphrodite
WBGene00001162	Hermaphrodite	Non	Hermaphrodite	Hermaphrodite	Female	Hermaphrodite
WBGene00001163	Hermaphrodite	Male	Male	Hermaphrodite	Male	Non
WBGene00001164	Female	Female	Hermaphrodite	Female	Female	Hermaphrodite
WBGene00001165	Hermaphrodite	Male	Non	Non	Female	Hermaphrodite
WBGene00001166	Non	Female	Hermaphrodite	Female	Female	Hermaphrodite
WBGene00001167	Hermaphrodite	Female	Hermaphrodite	Hermaphrodite	Female	Hermaphrodite
WBGene00001168	Hermaphrodite	Non	Hermaphrodite	Hermaphrodite	Non	Hermaphrodite
WBGene00001169	Hermaphrodite	Non	Hermaphrodite	Hermaphrodite	Male	Non
WBGene00001170	Non	Non	Non	Hermaphrodite	Female	Hermaphrodite
WBGene00001171	Hermaphrodite	Male	Male	Hermaphrodite	Male	Male
WBGene00001172	Hermaphrodite	Male	Male	Hermaphrodite	Male	Male
WBGene00001173	Non	Non	Non	Non	Male	Non
WBGene00001174	Non	Male	Male	Hermaphrodite	Male	Male
WBGene00001175	Female	Female	Hermaphrodite	Hermaphrodite	Female	Hermaphrodite
WBGene00001177	Hermaphrodite	Male	Non	Hermaphrodite	Male	Male
WBGene00001178	Hermaphrodite	Male	Non	Hermaphrodite	Male	Non
WBGene00001179	Hermaphrodite	Male	Male	Hermaphrodite	Male	Male
WBGene00001182	Hermaphrodite	Male	Hermaphrodite	Hermaphrodite	Male	Hermaphrodite
WBGene00001184	Hermaphrodite	Male	Male	Hermaphrodite	Male	Male
WBGene00001185	Hermaphrodite	Male	Non	Hermaphrodite	Male	Male
WBGene00001186	Non	Male	Male	Hermaphrodite	Female	Hermaphrodite
WBGene00001187	Hermaphrodite	Male	Non	Hermaphrodite	Male	Male
WBGene00001188	Non	Non	Non	Hermaphrodite	Male	Male
WBGene00001189	Hermaphrodite	Male	Male	Hermaphrodite	Male	Male
WBGene00001190	Hermaphrodite	Male	Male	Hermaphrodite	Male	Male
WBGene00001193	Non	Non	Non	Hermaphrodite	Female	Hermaphrodite
WBGene00001194	Hermaphrodite	Male	Non	Non	Non	Hermaphrodite
WBGene00001196	Hermaphrodite	Male	Non	Hermaphrodite	Non	Non
WBGene00001202	Non	Non	Non	Female	Male	Male
WBGene00001204	Hermaphrodite	Male	Non	Hermaphrodite	Male	Male
WBGene00001207	Hermaphrodite	Male	Male	Hermaphrodite	Male	Male
WBGene00001208	Non	Non	Hermaphrodite	Hermaphrodite	Male	Male
WBGene00001209	Hermaphrodite	Male	Hermaphrodite	Hermaphrodite	Male	Non
WBGene00001210	Non	Male	Male	Hermaphrodite	Male	Hermaphrodite
WBGene00001211	Hermaphrodite	Male	Non	Hermaphrodite	Male	Male
WBGene00001214	Non	Female	Hermaphrodite	Female	Female	Hermaphrodite
WBGene00001215	Hermaphrodite	Male	Non	Hermaphrodite	Male	Non
WBGene00001223	Non	Non	Non	Non	Non	Non
WBGene00001224	Hermaphrodite	Non	Non	Non	Female	Hermaphrodite
WBGene00001225	Hermaphrodite	Non	Hermaphrodite	Hermaphrodite	Non	Non
WBGene00001226	Hermaphrodite	Non	Hermaphrodite	Hermaphrodite	Non	Hermaphrodite
WBGene00001227	Non	Female	Hermaphrodite	Non	Female	Hermaphrodite
WBGene00001228	Non	Female	Hermaphrodite	Non	Female	Hermaphrodite
WBGene00001229	Non	Female	Hermaphrodite	Non	Female	Hermaphrodite
WBGene00001230	Non	Female	Hermaphrodite	Non	Non	Hermaphrodite
WBGene00001231	Non	Female	Hermaphrodite	Non	Female	Hermaphrodite
WBGene00001232	Hermaphrodite	Female	Hermaphrodite	Hermaphrodite	Female	Hermaphrodite
WBGene00001233	Non	Female	Hermaphrodite	Non	Female	Hermaphrodite
WBGene00001234	Female	Female	Hermaphrodite	Non	Female	Hermaphrodite
WBGene00001235	Female	Female	Hermaphrodite	Hermaphrodite	Female	Hermaphrodite
WBGene00001236	Hermaphrodite	Male	Non	Non	Female	Hermaphrodite
WBGene00001237	Non	Non	Non	Non	Non	Hermaphrodite
WBGene00001239	Female	Non	Non	Hermaphrodite	Non	Non
WBGene00001240	Female	Female	Hermaphrodite	Hermaphrodite	Male	Hermaphrodite
WBGene00001241	Hermaphrodite	Male	Hermaphrodite	Hermaphrodite	Male	Hermaphrodite
WBGene00001242	Hermaphrodite	Male	Non	Female	Male	Male
WBGene00001243	Hermaphrodite	Female	Hermaphrodite	Hermaphrodite	Male	Hermaphrodite
WBGene00001244	Non	Non	Non	Hermaphrodite	Male	Non
WBGene00001245	Hermaphrodite	Male	Male	Hermaphrodite	Male	Male
WBGene00001246	Hermaphrodite	Male	Male	Hermaphrodite	Male	Male
WBGene00001247	Hermaphrodite	Male	Hermaphrodite	Hermaphrodite	Male	Non
WBGene00001248	Non	Non	Non	Female	Male	Male
WBGene00001249	Hermaphrodite	Male	Male	Hermaphrodite	Male	Male
WBGene00001250	Non	Non	Non	Hermaphrodite	Male	Male
WBGene00001251	Female	Non	Male	Hermaphrodite	Male	Male
WBGene00001252	Non	Non	Non	Non	Non	Non
WBGene00001253	Hermaphrodite	Male	Male	Non	Non	Non
WBGene00001258	Hermaphrodite	Non	Hermaphrodite	Hermaphrodite	Non	Hermaphrodite
WBGene00001259	Hermaphrodite	Non	Hermaphrodite	Hermaphrodite	Female	Hermaphrodite
WBGene00001262	Female	Female	Non	Female	Female	Hermaphrodite
WBGene00001263	Hermaphrodite	Male	Hermaphrodite	Hermaphrodite	Male	Non
WBGene00001281	Female	Female	Non	Female	Female	Hermaphrodite
WBGene00001284	Non	Female	Hermaphrodite	Hermaphrodite	Female	Hermaphrodite
WBGene00001303	Non	Female	Hermaphrodite	Hermaphrodite	Non	Hermaphrodite
WBGene00001309	Female	Female	Hermaphrodite	Female	Female	Hermaphrodite
WBGene00001310	Non	Male	Non	Non	Non	Hermaphrodite
WBGene00001311	Non	Non	Non	Hermaphrodite	Female	Hermaphrodite
WBGene00001320	Female	Female	Hermaphrodite	Female	Female	Hermaphrodite
WBGene00001324	Non	Male	Male	Hermaphrodite	Female	Hermaphrodite
WBGene00001325	Hermaphrodite	Male	Non	Non	Non	Hermaphrodite
WBGene00001328	Hermaphrodite	Male	Hermaphrodite	Hermaphrodite	Male	Hermaphrodite
WBGene00001329	Hermaphrodite	Male	Non	Non	Female	Hermaphrodite
WBGene00001330	Hermaphrodite	Male	Non	Hermaphrodite	Male	Non
WBGene00001331	Hermaphrodite	Non	Hermaphrodite	Hermaphrodite	Non	Non
WBGene00001332	Female	Female	Hermaphrodite	Female	Female	Hermaphrodite
WBGene00001333	Hermaphrodite	Non	Hermaphrodite	Hermaphrodite	Non	Hermaphrodite
WBGene00001334	Non	Non	Non	Female	Non	Non
WBGene00001335	Female	Non	Male	Female	Female	Hermaphrodite
WBGene00001336	Hermaphrodite	Non	Hermaphrodite	Hermaphrodite	Non	Hermaphrodite
WBGene00001337	Hermaphrodite	Non	Hermaphrodite	Hermaphrodite	Non	Hermaphrodite
WBGene00001338	Non	Non	Non	Non	Non	Non
WBGene00001340	Hermaphrodite	Male	Non	Non	Non	Hermaphrodite
WBGene00001345	Hermaphrodite	Non	Non	Female	Non	Male
WBGene00001352	Non	Non	Non	Hermaphrodite	Female	Hermaphrodite
WBGene00001358	Female	Female	Hermaphrodite	Female	Female	Hermaphrodite
WBGene00001362	Hermaphrodite	Male	Non	Hermaphrodite	Male	Male
WBGene00001365	Hermaphrodite	Male	Hermaphrodite	Non	Female	Hermaphrodite
WBGene00001366	Hermaphrodite	Male	Non	Hermaphrodite	Male	Male
WBGene00001368	Hermaphrodite	Male	Non	Hermaphrodite	Male	Male
WBGene00001371	Hermaphrodite	Male	Male	Female	Male	Male
WBGene00001372	Female	Female	Hermaphrodite	Female	Female	Hermaphrodite
WBGene00001373	Non	Male	Male	Female	Male	Male
WBGene00001374	Hermaphrodite	Male	Male	Hermaphrodite	Male	Male
WBGene00001377	Hermaphrodite	Male	Non	Hermaphrodite	Female	Hermaphrodite
WBGene00001385	Non	Non	Non	Hermaphrodite	Male	Non
WBGene00001386	Female	Female	Hermaphrodite	Non	Non	Non
WBGene00001387	Female	Non	Male	Female	Non	Male
WBGene00001388	Female	Female	Male	Hermaphrodite	Non	Non
WBGene00001389	Female	Female	Non	Female	Male	Male
WBGene00001390	Non	Non	Non	Hermaphrodite	Male	Male
WBGene00001391	Hermaphrodite	Male	Non	Hermaphrodite	Male	Male
WBGene00001392	Hermaphrodite	Male	Male	Hermaphrodite	Male	Male
WBGene00001393	Female	Non	Male	Female	Male	Male
WBGene00001394	Female	Non	Male	Female	Male	Male
WBGene00001395	Female	Female	Hermaphrodite	Female	Non	Male
WBGene00001396	Female	Female	Non	Female	Male	Male
WBGene00001397	Female	Male	Male	Female	Non	Male
WBGene00001398	Non	Non	Non	Female	Female	Male
WBGene00001399	Hermaphrodite	Non	Hermaphrodite	Hermaphrodite	Male	Non
WBGene00001400	Hermaphrodite	Male	Non	Hermaphrodite	Non	Non
WBGene00001401	Female	Female	Hermaphrodite	Female	Female	Hermaphrodite
WBGene00001402	Non	Female	Hermaphrodite	Non	Female	Hermaphrodite
WBGene00001403	Non	Male	Male	Hermaphrodite	Male	Male
WBGene00001404	Female	Female	Hermaphrodite	Female	Female	Hermaphrodite
WBGene00001405	Non	Non	Non	Non	Non	Non
WBGene00001406	Non	Female	Hermaphrodite	Non	Female	Hermaphrodite
WBGene00001410	Hermaphrodite	Male	Male	Hermaphrodite	Male	Male
WBGene00001411	Non	Female	Non	Female	Female	Non
WBGene00001412	Female	Female	Hermaphrodite	Female	Female	Hermaphrodite
WBGene00001413	Female	Female	Non	Female	Female	Hermaphrodite
WBGene00001414	Hermaphrodite	Male	Male	Hermaphrodite	Male	Male
WBGene00001423	Hermaphrodite	Female	Hermaphrodite	Hermaphrodite	Female	Hermaphrodite
WBGene00001424	Hermaphrodite	Male	Male	Hermaphrodite	Male	Male
WBGene00001425	Female	Female	Non	Female	Female	Hermaphrodite
WBGene00001426	Non	Non	Non	Non	Male	Non
WBGene00001427	Non	Female	Hermaphrodite	Non	Female	Hermaphrodite
WBGene00001428	Hermaphrodite	Male	Hermaphrodite	Hermaphrodite	Female	Hermaphrodite
WBGene00001429	Hermaphrodite	Male	Hermaphrodite	Hermaphrodite	Male	Non
WBGene00001430	Hermaphrodite	Male	Hermaphrodite	Hermaphrodite	Female	Hermaphrodite
WBGene00001431	Non	Non	Non	Female	Non	Non
WBGene00001432	Hermaphrodite	Male	Non	Non	Female	Hermaphrodite
WBGene00001433	Non	Female	Hermaphrodite	Female	Non	Male
WBGene00001434	Hermaphrodite	Male	Non	Non	Non	Hermaphrodite
WBGene00001435	Female	Female	Non	Hermaphrodite	Female	Hermaphrodite
WBGene00001436	Female	Female	Non	Hermaphrodite	Female	Hermaphrodite
WBGene00001437	Female	Female	Male	Hermaphrodite	Female	Hermaphrodite
WBGene00001438	Hermaphrodite	Female	Hermaphrodite	Female	Female	Hermaphrodite
WBGene00001439	Female	Female	Non	Female	Female	Non
WBGene00001440	Hermaphrodite	Male	Male	Hermaphrodite	Male	Male
WBGene00001441	Non	Non	Non	Female	Non	Male
WBGene00001442	Hermaphrodite	Male	Non	Non	Non	Male
WBGene00001443	Non	Non	Non	Female	Female	Hermaphrodite
WBGene00001444	Hermaphrodite	Male	Male	Hermaphrodite	Male	Male
WBGene00001445	Hermaphrodite	Male	Non	Hermaphrodite	Male	Male
WBGene00001446	Hermaphrodite	Male	Male	Hermaphrodite	Male	Male
WBGene00001447	Non	Male	Male	Hermaphrodite	Male	Male
WBGene00001448	Hermaphrodite	Male	Male	Hermaphrodite	Male	Male
WBGene00001449	Non	Male	Male	Non	Male	Male
WBGene00001450	Non	Non	Non	Hermaphrodite	Male	Male
WBGene00001451	Hermaphrodite	Male	Non	Hermaphrodite	Male	Male
WBGene00001452	Hermaphrodite	Male	Male	Hermaphrodite	Male	Male
WBGene00001453	Non	Non	Non	Hermaphrodite	Male	Male
WBGene00001454	Hermaphrodite	Male	Non	Hermaphrodite	Male	Male
WBGene00001455	Hermaphrodite	Male	Male	Hermaphrodite	Male	Male
WBGene00001456	Hermaphrodite	Male	Non	Hermaphrodite	Male	Male
WBGene00001457	Hermaphrodite	Male	Male	Hermaphrodite	Male	Male
WBGene00001458	Non	Male	Non	Hermaphrodite	Male	Male
WBGene00001459	Hermaphrodite	Male	Male	Hermaphrodite	Male	Male
WBGene00001460	Hermaphrodite	Male	Male	Hermaphrodite	Male	Male
WBGene00001461	Hermaphrodite	Male	Male	Hermaphrodite	Male	Male
WBGene00001462	Hermaphrodite	Male	Male	Hermaphrodite	Male	Male
WBGene00001463	Non	Non	Male	Female	Male	Male
WBGene00001464	Non	Male	Male	Hermaphrodite	Male	Male
WBGene00001465	Non	Non	Non	Hermaphrodite	Male	Male
WBGene00001466	Hermaphrodite	Male	Non	Hermaphrodite	Male	Male
WBGene00001468	Hermaphrodite	Non	Non	Hermaphrodite	Male	Non
WBGene00001470	Non	Male	Male	Hermaphrodite	Non	Hermaphrodite
WBGene00001475	Hermaphrodite	Male	Male	Hermaphrodite	Male	Hermaphrodite
WBGene00001476	Non	Male	Male	Hermaphrodite	Male	Male
WBGene00001477	Non	Non	Non	Female	Non	Non
WBGene00001478	Hermaphrodite	Male	Non	Hermaphrodite	Male	Non
WBGene00001479	Hermaphrodite	Male	Hermaphrodite	Hermaphrodite	Female	Hermaphrodite
WBGene00001480	Non	Female	Hermaphrodite	Non	Female	Hermaphrodite
WBGene00001481	Female	Male	Male	Female	Male	Male
WBGene00001482	Female	Female	Hermaphrodite	Female	Female	Hermaphrodite
WBGene00001483	Hermaphrodite	Male	Male	Hermaphrodite	Male	Male
WBGene00001484	Hermaphrodite	Male	Non	Hermaphrodite	Female	Hermaphrodite
WBGene00001485	Non	Female	Hermaphrodite	Hermaphrodite	Female	Hermaphrodite
WBGene00001486	Female	Female	Hermaphrodite	Female	Female	Hermaphrodite
WBGene00001487	Hermaphrodite	Male	Male	Hermaphrodite	Male	Male
WBGene00001488	Hermaphrodite	Male	Non	Hermaphrodite	Male	Non
WBGene00001489	Hermaphrodite	Male	Non	Hermaphrodite	Male	Male
WBGene00001490	Hermaphrodite	Male	Male	Hermaphrodite	Male	Male
WBGene00001491	Hermaphrodite	Male	Non	Female	Non	Non
WBGene00001492	Hermaphrodite	Male	Non	Hermaphrodite	Male	Non
WBGene00001493	Hermaphrodite	Male	Non	Hermaphrodite	Male	Hermaphrodite
WBGene00001494	Hermaphrodite	Male	Male	Hermaphrodite	Male	Male
WBGene00001495	Hermaphrodite	Female	Hermaphrodite	Hermaphrodite	Female	Hermaphrodite
WBGene00001496	Female	Female	Non	Female	Female	Hermaphrodite
WBGene00001497	Non	Female	Hermaphrodite	Female	Female	Hermaphrodite
WBGene00001498	Non	Female	Hermaphrodite	Non	Female	Hermaphrodite
WBGene00001499	Female	Female	Non	Female	Female	Hermaphrodite
WBGene00001500	Female	Non	Male	Female	Female	Male
WBGene00001501	Female	Female	Non	Female	Male	Male
WBGene00001502	Hermaphrodite	Male	Non	Hermaphrodite	Male	Non
WBGene00001503	Hermaphrodite	Male	Non	Hermaphrodite	Male	Non
WBGene00001505	Non	Male	Non	Hermaphrodite	Male	Male
WBGene00001506	Hermaphrodite	Non	Hermaphrodite	Hermaphrodite	Male	Non
WBGene00001507	Non	Female	Hermaphrodite	Non	Female	Hermaphrodite
WBGene00001508	Hermaphrodite	Male	Non	Hermaphrodite	Male	Male
WBGene00001509	Female	Female	Non	Female	Female	Hermaphrodite
WBGene00001510	Non	Non	Non	Hermaphrodite	Female	Hermaphrodite
WBGene00001511	Female	Female	Non	Hermaphrodite	Female	Hermaphrodite
WBGene00001512	Hermaphrodite	Male	Male	Hermaphrodite	Male	Male
WBGene00001513	Female	Female	Hermaphrodite	Female	Female	Hermaphrodite
WBGene00001514	Non	Female	Hermaphrodite	Hermaphrodite	Female	Hermaphrodite
WBGene00001515	Hermaphrodite	Male	Non	Hermaphrodite	Male	Male
WBGene00001516	Hermaphrodite	Male	Non	Hermaphrodite	Non	Non
WBGene00001517	Hermaphrodite	Male	Hermaphrodite	Hermaphrodite	Male	Male
WBGene00001518	Hermaphrodite	Male	Male	Hermaphrodite	Male	Male
WBGene00001519	Hermaphrodite	Male	Male	Hermaphrodite	Male	Male
WBGene00001520	Non	Female	Hermaphrodite	Non	Female	Non
WBGene00001522	Non	Female	Hermaphrodite	Female	Female	Hermaphrodite
WBGene00001523	Female	Female	Non	Non	Male	Male
WBGene00001526	Non	Non	Non	Non	Male	Male
WBGene00001527	Female	Female	Hermaphrodite	Female	Female	Hermaphrodite
WBGene00001528	Non	Non	Non	Non	Male	Non
WBGene00001530	Non	Male	Non	Hermaphrodite	Male	Male
WBGene00001531	Non	Non	Non	Hermaphrodite	Male	Male
WBGene00001532	Non	Non	Non	Non	Non	Male
WBGene00001533	Non	Non	Non	Non	Non	Non
WBGene00001534	Non	Male	Male	Non	Male	Male
WBGene00001535	Non	Non	Non	Non	Non	Non
WBGene00001536	Non	Non	Non	Hermaphrodite	Non	Non
WBGene00001537	Hermaphrodite	Male	Non	Hermaphrodite	Male	Non
WBGene00001538	Hermaphrodite	Male	Non	Hermaphrodite	Male	Male
WBGene00001539	Non	Non	Non	Non	Non	Non
WBGene00001540	Non	Male	Non	Hermaphrodite	Male	Non
WBGene00001541	Hermaphrodite	Male	Non	Hermaphrodite	Male	Male
WBGene00001542	Hermaphrodite	Male	Male	Hermaphrodite	Male	Male
WBGene00001543	Hermaphrodite	Male	Male	Non	Non	Non
WBGene00001544	Non	Non	Non	Female	Female	Non
WBGene00001545	Hermaphrodite	Male	Non	Hermaphrodite	Male	Non
WBGene00001546	Hermaphrodite	Male	Non	Hermaphrodite	Male	Non
WBGene00001547	Hermaphrodite	Male	Non	Hermaphrodite	Male	Male
WBGene00001548	Non	Non	Non	Non	Non	Non
WBGene00001549	Non	Non	Non	Non	Non	Non
WBGene00001550	Hermaphrodite	Male	Non	Hermaphrodite	Male	Male
WBGene00001551	Non	Non	Non	Hermaphrodite	Non	Non
WBGene00001552	Hermaphrodite	Male	Non	Hermaphrodite	Male	Male
WBGene00001553	Hermaphrodite	Male	Non	Non	Non	Non
WBGene00001554	Non	Male	Non	Non	Male	Non
WBGene00001555	Non	Male	Non	Hermaphrodite	Male	Non
WBGene00001556	Hermaphrodite	Male	Non	Hermaphrodite	Male	Male
WBGene00001557	Hermaphrodite	Male	Non	Hermaphrodite	Male	Male
WBGene00001558	Non	Non	Non	Non	Female	Hermaphrodite
WBGene00001559	Hermaphrodite	Male	Hermaphrodite	Hermaphrodite	Male	Male
WBGene00001560	Hermaphrodite	Male	Hermaphrodite	Hermaphrodite	Male	Male
WBGene00001561	Hermaphrodite	Male	Non	Hermaphrodite	Non	Hermaphrodite
WBGene00001562	Hermaphrodite	Male	Non	Non	Non	Hermaphrodite
WBGene00001563	Hermaphrodite	Male	Non	Non	Male	Hermaphrodite
WBGene00001564	Non	Non	Male	Non	Non	Male
WBGene00001565	Hermaphrodite	Male	Male	Hermaphrodite	Male	Male
WBGene00001566	Non	Female	Hermaphrodite	Non	Female	Hermaphrodite
WBGene00001568	Hermaphrodite	Non	Hermaphrodite	Non	Female	Hermaphrodite
WBGene00001569	Female	Female	Non	Hermaphrodite	Female	Hermaphrodite
WBGene00001570	Hermaphrodite	Male	Hermaphrodite	Hermaphrodite	Male	Non
WBGene00001571	Non	Non	Non	Hermaphrodite	Non	Hermaphrodite
WBGene00001572	Hermaphrodite	Male	Male	Hermaphrodite	Male	Male
WBGene00001574	Non	Non	Non	Female	Female	Hermaphrodite
WBGene00001575	Hermaphrodite	Male	Non	Hermaphrodite	Male	Male
WBGene00001577	Non	Non	Non	Hermaphrodite	Non	Hermaphrodite
WBGene00001578	Non	Non	Hermaphrodite	Non	Non	Male
WBGene00001579	Hermaphrodite	Non	Non	Non	Non	Hermaphrodite
WBGene00001580	Female	Female	Hermaphrodite	Female	Female	Hermaphrodite
WBGene00001581	Hermaphrodite	Non	Hermaphrodite	Hermaphrodite	Male	Non
WBGene00001582	Non	Non	Hermaphrodite	Hermaphrodite	Female	Hermaphrodite
WBGene00001583	Female	Female	Hermaphrodite	Female	Female	Hermaphrodite
WBGene00001584	Non	Non	Non	Hermaphrodite	Female	Hermaphrodite
WBGene00001585	Female	Female	Hermaphrodite	Hermaphrodite	Female	Hermaphrodite
WBGene00001586	Hermaphrodite	Male	Male	Hermaphrodite	Male	Male
WBGene00001587	Hermaphrodite	Male	Male	Hermaphrodite	Male	Male
WBGene00001588	Hermaphrodite	Male	Male	Hermaphrodite	Male	Male
WBGene00001589	Female	Female	Hermaphrodite	Hermaphrodite	Female	Hermaphrodite
WBGene00001590	Female	Female	Hermaphrodite	Hermaphrodite	Female	Hermaphrodite
WBGene00001591	Female	Female	Non	Female	Male	Male
WBGene00001592	Female	Female	Male	Non	Male	Male
WBGene00001593	Hermaphrodite	Male	Male	Hermaphrodite	Male	Male
WBGene00001594	Hermaphrodite	Male	Male	Hermaphrodite	Male	Male
WBGene00001595	Non	Female	Hermaphrodite	Hermaphrodite	Female	Hermaphrodite
WBGene00001596	Hermaphrodite	Male	Non	Non	Male	Hermaphrodite
WBGene00001597	Female	Female	Non	Hermaphrodite	Female	Hermaphrodite
WBGene00001598	Hermaphrodite	Non	Hermaphrodite	Hermaphrodite	Non	Non
WBGene00001599	Female	Female	Hermaphrodite	Hermaphrodite	Female	Hermaphrodite
WBGene00001600	Female	Female	Hermaphrodite	Hermaphrodite	Female	Hermaphrodite
WBGene00001601	Hermaphrodite	Male	Non	Hermaphrodite	Male	Non
WBGene00001602	Non	Non	Non	Non	Non	Hermaphrodite
WBGene00001603	Hermaphrodite	Male	Male	Hermaphrodite	Male	Male
WBGene00001604	Non	Non	Non	Non	Male	Male
WBGene00001606	Female	Female	Hermaphrodite	Female	Female	Hermaphrodite
WBGene00001607	Female	Female	Hermaphrodite	Hermaphrodite	Female	Hermaphrodite
WBGene00001608	Hermaphrodite	Male	Non	Hermaphrodite	Male	Non
WBGene00001609	Female	Female	Hermaphrodite	Female	Female	Hermaphrodite
WBGene00001612	Hermaphrodite	Male	Male	Hermaphrodite	Male	Male
WBGene00001613	Hermaphrodite	Male	Male	Hermaphrodite	Male	Male
WBGene00001614	Non	Male	Non	Hermaphrodite	Male	Male
WBGene00001615	Hermaphrodite	Male	Male	Hermaphrodite	Male	Male
WBGene00001616	Hermaphrodite	Male	Male	Female	Male	Male
WBGene00001617	Hermaphrodite	Male	Non	Hermaphrodite	Male	Male
WBGene00001618	Hermaphrodite	Male	Non	Non	Non	Non
WBGene00001619	Non	Non	Non	Non	Non	Male
WBGene00001620	Female	Female	Male	Non	Male	Male
WBGene00001621	Hermaphrodite	Male	Non	Hermaphrodite	Male	Male
WBGene00001622	Non	Male	Non	Female	Male	Male
WBGene00001623	Hermaphrodite	Male	Male	Hermaphrodite	Male	Male
WBGene00001624	Hermaphrodite	Male	Non	Hermaphrodite	Male	Male
WBGene00001625	Non	Male	Male	Hermaphrodite	Male	Male
WBGene00001626	Hermaphrodite	Non	Hermaphrodite	Female	Non	Non
WBGene00001627	Non	Non	Hermaphrodite	Female	Male	Male
WBGene00001628	Hermaphrodite	Male	Male	Female	Non	Male
WBGene00001629	Hermaphrodite	Male	Non	Hermaphrodite	Male	Non
WBGene00001630	Hermaphrodite	Male	Male	Hermaphrodite	Male	Male
WBGene00001631	Non	Non	Non	Female	Non	Male
WBGene00001632	Hermaphrodite	Male	Non	Female	Non	Non
WBGene00001633	Hermaphrodite	Male	Hermaphrodite	Female	Female	Male
WBGene00001635	Hermaphrodite	Male	Male	Hermaphrodite	Non	Non
WBGene00001636	Hermaphrodite	Male	Non	Hermaphrodite	Male	Non
WBGene00001637	Hermaphrodite	Male	Hermaphrodite	Hermaphrodite	Male	Male
WBGene00001638	Female	Female	Hermaphrodite	Female	Female	Hermaphrodite
WBGene00001639	Hermaphrodite	Male	Non	Non	Male	Male
WBGene00001640	Hermaphrodite	Male	Non	Hermaphrodite	Non	Non
WBGene00001641	Non	Non	Non	Non	Non	Non
WBGene00001642	Non	Non	Non	Non	Non	Non
WBGene00001643	Non	Male	Male	Non	Male	Male
WBGene00001644	Non	Female	Hermaphrodite	Female	Female	Non
WBGene00001645	Female	Female	Non	Female	Female	Hermaphrodite
WBGene00001646	Hermaphrodite	Male	Non	Hermaphrodite	Male	Non
WBGene00001647	Female	Female	Hermaphrodite	Female	Female	Hermaphrodite
WBGene00001648	Non	Non	Non	Hermaphrodite	Female	Hermaphrodite
WBGene00001649	Non	Female	Non	Non	Non	Non
WBGene00001650	Hermaphrodite	Male	Hermaphrodite	Hermaphrodite	Male	Male
WBGene00001651	Non	Non	Non	Hermaphrodite	Non	Non
WBGene00001653	Non	Female	Hermaphrodite	Hermaphrodite	Female	Hermaphrodite
WBGene00001660	Female	Female	Non	Female	Non	Non
WBGene00001661	Non	Female	Hermaphrodite	Hermaphrodite	Female	Hermaphrodite
WBGene00001662	Female	Female	Hermaphrodite	Female	Female	Hermaphrodite
WBGene00001663	Female	Non	Non	Female	Female	Non
WBGene00001664	Non	Male	Non	Hermaphrodite	Male	Male
WBGene00001665	Hermaphrodite	Male	Non	Hermaphrodite	Male	Male
WBGene00001666	Female	Female	Non	Female	Female	Hermaphrodite
WBGene00001667	Non	Male	Male	Hermaphrodite	Male	Male
WBGene00001668	Non	Non	Non	Hermaphrodite	Male	Male
WBGene00001669	Hermaphrodite	Male	Non	Hermaphrodite	Male	Male
WBGene00001670	Non	Non	Non	Non	Non	Non
WBGene00001671	Female	Female	Non	Female	Non	Male
WBGene00001672	Non	Non	Male	Non	Male	Male
WBGene00001673	Hermaphrodite	Male	Non	Non	Male	Male
WBGene00001674	Non	Non	Non	Non	Male	Male
WBGene00001675	Non	Male	Male	Non	Non	Non
WBGene00001676	Non	Male	Non	Non	Non	Male
WBGene00001677	Hermaphrodite	Male	Non	Female	Male	Male
WBGene00001678	Hermaphrodite	Male	Non	Hermaphrodite	Non	Hermaphrodite
WBGene00001679	Hermaphrodite	Male	Non	Hermaphrodite	Male	Hermaphrodite
WBGene00001680	Non	Male	Male	Female	Male	Male
WBGene00001681	Hermaphrodite	Male	Non	Hermaphrodite	Male	Male
WBGene00001682	Hermaphrodite	Male	Non	Hermaphrodite	Male	Non
WBGene00001683	Female	Female	Non	Female	Female	Hermaphrodite
WBGene00001684	Female	Female	Non	Female	Non	Male
WBGene00001685	Female	Female	Non	Female	Non	Male
WBGene00001686	Female	Female	Male	Female	Female	Hermaphrodite
WBGene00001687	Hermaphrodite	Non	Non	Hermaphrodite	Male	Male
WBGene00001688	Non	Non	Non	Hermaphrodite	Female	Hermaphrodite
WBGene00001689	Hermaphrodite	Male	Non	Non	Male	Male
WBGene00001690	Hermaphrodite	Male	Hermaphrodite	Hermaphrodite	Male	Male
WBGene00001691	Hermaphrodite	Male	Non	Female	Non	Non
WBGene00001692	Female	Female	Male	Hermaphrodite	Non	Non
WBGene00001693	Female	Female	Male	Female	Male	Male
WBGene00001694	Hermaphrodite	Male	Non	Hermaphrodite	Male	Male
WBGene00001695	Hermaphrodite	Male	Non	Female	Non	Non
WBGene00001696	Hermaphrodite	Male	Male	Hermaphrodite	Male	Male
WBGene00001697	Non	Non	Non	Non	Non	Non
WBGene00001698	Non	Male	Male	Non	Male	Non
WBGene00001699	Female	Female	Male	Hermaphrodite	Male	Male
WBGene00001700	Hermaphrodite	Male	Non	Hermaphrodite	Non	Hermaphrodite
WBGene00001701	Hermaphrodite	Male	Non	Female	Male	Male
WBGene00001702	Female	Female	Male	Hermaphrodite	Male	Male
WBGene00001703	Hermaphrodite	Male	Hermaphrodite	Hermaphrodite	Non	Non
WBGene00001704	Hermaphrodite	Male	Non	Female	Non	Non
WBGene00001705	Hermaphrodite	Male	Male	Female	Non	Non
WBGene00001707	Hermaphrodite	Male	Non	Hermaphrodite	Male	Male
WBGene00001708	Hermaphrodite	Male	Hermaphrodite	Non	Female	Hermaphrodite
WBGene00001709	Hermaphrodite	Male	Male	Hermaphrodite	Male	Non
WBGene00001710	Hermaphrodite	Male	Male	Female	Female	Non
WBGene00001711	Hermaphrodite	Male	Hermaphrodite	Hermaphrodite	Non	Non
WBGene00001712	Non	Male	Non	Non	Male	Male
WBGene00001713	Hermaphrodite	Male	Non	Hermaphrodite	Non	Hermaphrodite
WBGene00001714	Hermaphrodite	Male	Non	Hermaphrodite	Male	Non
WBGene00001715	Hermaphrodite	Male	Non	Hermaphrodite	Non	Non
WBGene00001716	Hermaphrodite	Male	Non	Female	Non	Non
WBGene00001717	Non	Female	Non	Hermaphrodite	Non	Non
WBGene00001718	Non	Male	Non	Non	Non	Non
WBGene00001719	Hermaphrodite	Male	Hermaphrodite	Hermaphrodite	Non	Non
WBGene00001720	Non	Non	Non	Non	Non	Non
WBGene00001721	Hermaphrodite	Non	Non	Hermaphrodite	Non	Non
WBGene00001722	Non	Male	Male	Female	Non	Non
WBGene00001723	Hermaphrodite	Male	Non	Hermaphrodite	Male	Male
WBGene00001724	Hermaphrodite	Male	Hermaphrodite	Female	Non	Non
WBGene00001725	Hermaphrodite	Male	Non	Hermaphrodite	Non	Non
WBGene00001726	Non	Male	Male	Hermaphrodite	Non	Non
WBGene00001727	Hermaphrodite	Male	Non	Hermaphrodite	Non	Hermaphrodite
WBGene00001728	Non	Non	Non	Non	Non	Non
WBGene00001729	Non	Non	Non	Non	Non	Non
WBGene00001730	Non	Male	Male	Female	Male	Male
WBGene00001731	Hermaphrodite	Male	Male	Hermaphrodite	Male	Male
WBGene00001732	Hermaphrodite	Male	Male	Female	Non	Non
WBGene00001733	Non	Non	Non	Non	Male	Non
WBGene00001734	Hermaphrodite	Male	Non	Hermaphrodite	Non	Hermaphrodite
WBGene00001735	Female	Male	Male	Hermaphrodite	Female	Hermaphrodite
WBGene00001736	Hermaphrodite	Male	Non	Female	Non	Non
WBGene00001737	Hermaphrodite	Male	Male	Female	Non	Non
WBGene00001738	Non	Non	Non	Non	Non	Non
WBGene00001739	Hermaphrodite	Male	Male	Female	Male	Male
WBGene00001740	Female	Female	Hermaphrodite	Female	Female	Hermaphrodite
WBGene00001743	Female	Female	Hermaphrodite	Female	Female	Hermaphrodite
WBGene00001744	Non	Female	Hermaphrodite	Non	Female	Hermaphrodite
WBGene00001745	Hermaphrodite	Male	Non	Hermaphrodite	Male	Male
WBGene00001746	Hermaphrodite	Male	Non	Hermaphrodite	Male	Male
WBGene00001747	Hermaphrodite	Non	Hermaphrodite	Non	Non	Hermaphrodite
WBGene00001748	Female	Female	Non	Female	Female	Hermaphrodite
WBGene00001749	Non	Female	Hermaphrodite	Non	Female	Hermaphrodite
WBGene00001750	Female	Non	Male	Non	Male	Non
WBGene00001751	Non	Non	Non	Non	Male	Male
WBGene00001752	Female	Female	Non	Female	Female	Male
WBGene00001753	Hermaphrodite	Non	Hermaphrodite	Hermaphrodite	Male	Male
WBGene00001754	Non	Non	Hermaphrodite	Female	Non	Male
WBGene00001755	Non	Female	Non	Hermaphrodite	Female	Hermaphrodite
WBGene00001756	Non	Non	Non	Non	Non	Non
WBGene00001757	Non	Non	Non	Non	Non	Non
WBGene00001758	Hermaphrodite	Male	Non	Female	Male	Male
WBGene00001759	Non	Male	Male	Hermaphrodite	Male	Male
WBGene00001760	Non	Non	Non	Hermaphrodite	Non	Hermaphrodite
WBGene00001761	Hermaphrodite	Male	Male	Hermaphrodite	Male	Male
WBGene00001762	Female	Non	Non	Female	Non	Male
WBGene00001763	Female	Female	Non	Female	Non	Male
WBGene00001764	Non	Non	Non	Hermaphrodite	Female	Hermaphrodite
WBGene00001765	Non	Non	Non	Non	Non	Non
WBGene00001766	Non	Non	Non	Non	Non	Non
WBGene00001767	Non	Non	Male	Female	Male	Male
WBGene00001768	Female	Non	Male	Non	Male	Male
WBGene00001769	Non	Male	Male	Hermaphrodite	Male	Male
WBGene00001770	Non	Female	Hermaphrodite	Non	Non	Male
WBGene00001771	Hermaphrodite	Male	Non	Female	Male	Male
WBGene00001772	Female	Female	Non	Female	Non	Male
WBGene00001773	Non	Non	Male	Non	Non	Non
WBGene00001774	Hermaphrodite	Non	Hermaphrodite	Hermaphrodite	Male	Non
WBGene00001775	Female	Female	Non	Non	Non	Non
WBGene00001776	Non	Non	Non	Hermaphrodite	Male	Male
WBGene00001777	Non	Female	Hermaphrodite	Female	Female	Non
WBGene00001778	Female	Non	Male	Female	Female	Non
WBGene00001779	Non	Non	Non	Non	Male	Non
WBGene00001780	Non	Non	Non	Hermaphrodite	Non	Non
WBGene00001781	Non	Non	Non	Non	Non	Male
WBGene00001782	Female	Non	Male	Non	Male	Male
WBGene00001783	Non	Male	Male	Hermaphrodite	Male	Male
WBGene00001784	Non	Female	Hermaphrodite	Hermaphrodite	Male	Non
WBGene00001785	Non	Non	Non	Non	Male	Non
WBGene00001786	Female	Female	Hermaphrodite	Female	Non	Male
WBGene00001787	Female	Female	Hermaphrodite	Female	Female	Male
WBGene00001788	Hermaphrodite	Male	Male	Hermaphrodite	Male	Male
WBGene00001789	Female	Non	Male	Hermaphrodite	Male	Male
WBGene00001790	Hermaphrodite	Non	Hermaphrodite	Hermaphrodite	Male	Non
WBGene00001791	Non	Female	Non	Non	Non	Non
WBGene00001792	Female	Non	Male	Hermaphrodite	Male	Non
WBGene00001793	Non	Female	Hermaphrodite	Hermaphrodite	Female	Hermaphrodite
WBGene00001794	Female	Female	Non	Non	Non	Non
WBGene00001795	Non	Female	Hermaphrodite	Hermaphrodite	Non	Non
WBGene00001796	Female	Non	Male	Non	Male	Male
WBGene00001803	Non	Non	Non	Hermaphrodite	Male	Male
WBGene00001804	Non	Non	Non	Non	Non	Non
WBGene00001805	Non	Male	Male	Hermaphrodite	Male	Male
WBGene00001806	Non	Non	Non	Non	Male	Male
WBGene00001808	Non	Female	Hermaphrodite	Hermaphrodite	Female	Hermaphrodite
WBGene00001811	Non	Female	Non	Female	Female	Hermaphrodite
WBGene00001812	Female	Female	Non	Female	Female	Hermaphrodite
WBGene00001813	Female	Female	Hermaphrodite	Female	Female	Hermaphrodite
WBGene00001814	Hermaphrodite	Female	Hermaphrodite	Female	Male	Male
WBGene00001815	Non	Female	Hermaphrodite	Female	Female	Hermaphrodite
WBGene00001816	Hermaphrodite	Non	Hermaphrodite	Hermaphrodite	Non	Hermaphrodite
WBGene00001817	Non	Male	Male	Non	Male	Male
WBGene00001818	Non	Non	Non	Non	Non	Non
WBGene00001819	Hermaphrodite	Female	Hermaphrodite	Hermaphrodite	Non	Non
WBGene00001820	Non	Male	Male	Hermaphrodite	Female	Hermaphrodite
WBGene00001821	Female	Male	Male	Hermaphrodite	Male	Non
WBGene00001823	Non	Female	Hermaphrodite	Non	Female	Hermaphrodite
WBGene00001824	Hermaphrodite	Female	Hermaphrodite	Hermaphrodite	Female	Hermaphrodite
WBGene00001827	Female	Female	Hermaphrodite	Hermaphrodite	Female	Hermaphrodite
WBGene00001828	Non	Non	Non	Non	Non	Hermaphrodite
WBGene00001829	Non	Non	Non	Hermaphrodite	Male	Hermaphrodite
WBGene00001830	Hermaphrodite	Male	Male	Hermaphrodite	Male	Male
WBGene00001831	Female	Female	Hermaphrodite	Female	Female	Hermaphrodite
WBGene00001832	Hermaphrodite	Male	Non	Non	Male	Non
WBGene00001833	Non	Non	Non	Hermaphrodite	Non	Hermaphrodite
WBGene00001834	Female	Female	Hermaphrodite	Hermaphrodite	Female	Hermaphrodite
WBGene00001835	Female	Female	Non	Female	Female	Hermaphrodite
WBGene00001836	Female	Female	Non	Female	Female	Hermaphrodite
WBGene00001837	Hermaphrodite	Male	Non	Hermaphrodite	Male	Non
WBGene00001838	Non	Female	Hermaphrodite	Female	Female	Hermaphrodite
WBGene00001839	Hermaphrodite	Male	Male	Hermaphrodite	Male	Male
WBGene00001840	Non	Female	Hermaphrodite	Hermaphrodite	Female	Hermaphrodite
WBGene00001841	Hermaphrodite	Non	Hermaphrodite	Female	Female	Hermaphrodite
WBGene00001842	Non	Male	Male	Hermaphrodite	Male	Male
WBGene00001843	Hermaphrodite	Non	Non	Hermaphrodite	Male	Non
WBGene00001844	Hermaphrodite	Non	Hermaphrodite	Hermaphrodite	Female	Hermaphrodite
WBGene00001851	Non	Non	Non	Hermaphrodite	Male	Male
WBGene00001852	Female	Female	Male	Female	Female	Non
WBGene00001853	Hermaphrodite	Non	Hermaphrodite	Hermaphrodite	Female	Hermaphrodite
WBGene00001854	Hermaphrodite	Male	Non	Hermaphrodite	Non	Hermaphrodite
WBGene00001855	Hermaphrodite	Male	Non	Non	Non	Hermaphrodite
WBGene00001856	Female	Female	Hermaphrodite	Hermaphrodite	Female	Hermaphrodite
WBGene00001857	Non	Non	Non	Non	Female	Hermaphrodite
WBGene00001858	Hermaphrodite	Male	Male	Hermaphrodite	Non	Hermaphrodite
WBGene00001859	Hermaphrodite	Male	Non	Hermaphrodite	Male	Male
WBGene00001860	Hermaphrodite	Non	Hermaphrodite	Hermaphrodite	Female	Hermaphrodite
WBGene00001862	Non	Female	Hermaphrodite	Female	Female	Hermaphrodite
WBGene00001863	Hermaphrodite	Non	Hermaphrodite	Hermaphrodite	Male	Male
WBGene00001864	Female	Female	Hermaphrodite	Female	Female	Hermaphrodite
WBGene00001865	Non	Female	Hermaphrodite	Female	Female	Hermaphrodite
WBGene00001867	Female	Female	Hermaphrodite	Female	Female	Hermaphrodite
WBGene00001869	Female	Female	Non	Hermaphrodite	Female	Hermaphrodite
WBGene00001872	Female	Female	Non	Hermaphrodite	Female	Hermaphrodite
WBGene00001874	Female	Female	Hermaphrodite	Female	Female	Hermaphrodite
WBGene00001875	Female	Non	Non	Non	Non	Non
WBGene00001876	Non	Male	Male	Non	Non	Non
WBGene00001877	Hermaphrodite	Male	Non	Hermaphrodite	Female	Hermaphrodite
WBGene00001878	Non	Male	Male	Non	Female	Non
WBGene00001879	Non	Non	Male	Non	Female	Non
WBGene00001880	Non	Non	Non	Non	Female	Hermaphrodite
WBGene00001881	Non	Male	Non	Non	Female	Hermaphrodite
WBGene00001882	Non	Non	Non	Non	Female	Non
WBGene00001883	Female	Male	Male	Female	Non	Male
WBGene00001884	Female	Non	Male	Female	Female	Male
WBGene00001885	Female	Female	Male	Female	Female	Male
WBGene00001886	Female	Non	Male	Female	Female	Male
WBGene00001887	Female	Male	Male	Female	Non	Male
WBGene00001888	Female	Non	Male	Female	Female	Male
WBGene00001889	Female	Female	Male	Female	Female	Male
WBGene00001890	Female	Female	Non	Non	Non	Male
WBGene00001891	Non	Non	Non	Non	Female	Non
WBGene00001892	Non	Male	Male	Non	Female	Non
WBGene00001893	Hermaphrodite	Male	Male	Non	Female	Hermaphrodite
WBGene00001894	Female	Non	Male	Female	Female	Hermaphrodite
WBGene00001895	Hermaphrodite	Male	Male	Non	Female	Hermaphrodite
WBGene00001896	Female	Non	Male	Female	Female	Hermaphrodite
WBGene00001898	Hermaphrodite	Male	Non	Hermaphrodite	Non	Hermaphrodite
WBGene00001899	Female	Male	Male	Female	Non	Male
WBGene00001900	Female	Non	Male	Female	Female	Male
WBGene00001901	Non	Male	Non	Non	Female	Non
WBGene00001902	Non	Male	Male	Female	Female	Non
WBGene00001903	Non	Non	Non	Non	Non	Hermaphrodite
WBGene00001904	Non	Non	Non	Non	Non	Non
WBGene00001905	Non	Non	Non	Non	Female	Hermaphrodite
WBGene00001906	Female	Female	Non	Female	Female	Hermaphrodite
WBGene00001907	Non	Non	Non	Non	Non	Non
WBGene00001908	Non	Non	Non	Non	Non	Hermaphrodite
WBGene00001909	Female	Female	Non	Non	Female	Non
WBGene00001910	Female	Female	Non	Hermaphrodite	Female	Hermaphrodite
WBGene00001911	Non	Female	Non	Female	Non	Non
WBGene00001912	Female	Female	Male	Non	Male	Male
WBGene00001913	Non	Non	Non	Non	Non	Non
WBGene00001914	Female	Female	Male	Non	Male	Non
WBGene00001915	Female	Female	Hermaphrodite	Non	Female	Non
WBGene00001916	Non	Non	Non	Non	Non	Non
WBGene00001917	Female	Non	Male	Female	Female	Male
WBGene00001918	Female	Female	Male	Female	Female	Male
WBGene00001919	Non	Male	Male	Non	Female	Hermaphrodite
WBGene00001920	Non	Non	Non	Female	Female	Hermaphrodite
WBGene00001921	Non	Non	Non	Non	Male	Non
WBGene00001922	Non	Male	Male	Female	Female	Hermaphrodite
WBGene00001923	Non	Male	Non	Non	Female	Non
WBGene00001924	Non	Male	Male	Female	Female	Non
WBGene00001925	Hermaphrodite	Male	Male	Non	Female	Hermaphrodite
WBGene00001926	Female	Non	Male	Female	Female	Hermaphrodite
WBGene00001927	Hermaphrodite	Male	Male	Non	Female	Hermaphrodite
WBGene00001928	Female	Non	Male	Female	Female	Hermaphrodite
WBGene00001929	Non	Male	Male	Non	Female	Hermaphrodite
WBGene00001930	Non	Non	Non	Female	Female	Hermaphrodite
WBGene00001931	Female	Non	Male	Female	Female	Hermaphrodite
WBGene00001932	Non	Male	Male	Female	Female	Hermaphrodite
WBGene00001933	Non	Male	Male	Non	Female	Hermaphrodite
WBGene00001934	Non	Male	Male	Female	Female	Hermaphrodite
WBGene00001935	Female	Non	Male	Female	Female	Hermaphrodite
WBGene00001936	Female	Non	Non	Female	Female	Hermaphrodite
WBGene00001937	Female	Female	Non	Female	Female	Hermaphrodite
WBGene00001938	Female	Female	Non	Female	Female	Non
WBGene00001939	Non	Non	Non	Non	Male	Non
WBGene00001940	Non	Male	Male	Female	Female	Hermaphrodite
WBGene00001941	Female	Female	Non	Hermaphrodite	Female	Hermaphrodite
WBGene00001942	Female	Female	Non	Female	Female	Hermaphrodite
WBGene00001943	Non	Non	Non	Non	Male	Male
WBGene00001944	Hermaphrodite	Male	Male	Hermaphrodite	Male	Male
WBGene00001945	Hermaphrodite	Non	Hermaphrodite	Female	Non	Male
WBGene00001946	Female	Female	Hermaphrodite	Hermaphrodite	Female	Hermaphrodite
WBGene00001947	Non	Non	Non	Non	Non	Non
WBGene00001948	Hermaphrodite	Male	Non	Hermaphrodite	Male	Hermaphrodite
WBGene00001949	Female	Female	Non	Hermaphrodite	Female	Hermaphrodite
WBGene00001950	Female	Female	Male	Hermaphrodite	Female	Hermaphrodite
WBGene00001951	Non	Non	Non	Non	Non	Non
WBGene00001952	Hermaphrodite	Non	Non	Non	Non	Non
WBGene00001953	Non	Male	Male	Hermaphrodite	Male	Male
WBGene00001954	Non	Non	Non	Female	Male	Male
WBGene00001955	Hermaphrodite	Male	Non	Hermaphrodite	Male	Male
WBGene00001956	Non	Non	Non	Non	Non	Non
WBGene00001957	Non	Non	Non	Female	Non	Non
WBGene00001958	Non	Non	Non	Hermaphrodite	Female	Hermaphrodite
WBGene00001959	Non	Non	Non	Non	Non	Non
WBGene00001960	Non	Non	Non	Non	Female	Hermaphrodite
WBGene00001961	Non	Male	Non	Non	Male	Non
WBGene00001962	Non	Male	Non	Hermaphrodite	Non	Non
WBGene00001964	Non	Non	Non	Non	Non	Hermaphrodite
WBGene00001965	Non	Non	Non	Non	Non	Hermaphrodite
WBGene00001966	Non	Non	Non	Non	Non	Hermaphrodite
WBGene00001967	Non	Non	Non	Non	Non	Non
WBGene00001968	Non	Non	Non	Non	Non	Hermaphrodite
WBGene00001971	Non	Non	Non	Non	Non	Hermaphrodite
WBGene00001972	Non	Non	Non	Hermaphrodite	Female	Hermaphrodite
WBGene00001973	Non	Non	Non	Hermaphrodite	Female	Hermaphrodite
WBGene00001974	Non	Non	Non	Hermaphrodite	Female	Hermaphrodite
WBGene00001975	Female	Female	Hermaphrodite	Hermaphrodite	Female	Hermaphrodite
WBGene00001976	Non	Non	Non	Non	Female	Hermaphrodite
WBGene00001977	Non	Female	Hermaphrodite	Hermaphrodite	Female	Hermaphrodite
WBGene00001978	Non	Female	Hermaphrodite	Hermaphrodite	Female	Hermaphrodite
WBGene00001979	Female	Female	Hermaphrodite	Hermaphrodite	Female	Hermaphrodite
WBGene00001980	Hermaphrodite	Male	Non	Hermaphrodite	Female	Hermaphrodite
WBGene00001981	Non	Non	Male	Hermaphrodite	Female	Hermaphrodite
WBGene00001983	Female	Female	Hermaphrodite	Female	Female	Hermaphrodite
WBGene00001984	Hermaphrodite	Male	Hermaphrodite	Female	Non	Non
WBGene00001985	Female	Female	Non	Female	Female	Hermaphrodite
WBGene00001986	Non	Male	Male	Hermaphrodite	Male	Male
WBGene00001987	Hermaphrodite	Male	Male	Hermaphrodite	Male	Male
WBGene00001988	Non	Male	Male	Hermaphrodite	Male	Male
WBGene00001989	Hermaphrodite	Male	Male	Female	Male	Male
WBGene00001990	Hermaphrodite	Male	Male	Female	Male	Male
WBGene00001991	Female	Non	Male	Hermaphrodite	Male	Male
WBGene00001992	Non	Male	Male	Hermaphrodite	Male	Male
WBGene00001993	Non	Non	Non	Hermaphrodite	Male	Hermaphrodite
WBGene00001994	Hermaphrodite	Male	Non	Hermaphrodite	Male	Non
WBGene00001995	Non	Female	Non	Female	Female	Hermaphrodite
WBGene00001996	Female	Female	Hermaphrodite	Female	Female	Hermaphrodite
WBGene00001997	Non	Non	Non	Hermaphrodite	Female	Hermaphrodite
WBGene00001998	Female	Female	Hermaphrodite	Female	Female	Hermaphrodite
WBGene00001999	Hermaphrodite	Non	Hermaphrodite	Non	Female	Hermaphrodite
WBGene00002000	Hermaphrodite	Male	Hermaphrodite	Hermaphrodite	Non	Hermaphrodite
WBGene00002001	Non	Female	Hermaphrodite	Hermaphrodite	Female	Hermaphrodite
WBGene00002002	Female	Female	Non	Non	Female	Hermaphrodite
WBGene00002003	Female	Female	Hermaphrodite	Female	Female	Hermaphrodite
WBGene00002004	Non	Female	Hermaphrodite	Hermaphrodite	Female	Hermaphrodite
WBGene00002005	Hermaphrodite	Male	Hermaphrodite	Hermaphrodite	Non	Hermaphrodite
WBGene00002007	Hermaphrodite	Male	Non	Hermaphrodite	Male	Non
WBGene00002008	Hermaphrodite	Male	Male	Hermaphrodite	Male	Male
WBGene00002010	Non	Female	Hermaphrodite	Hermaphrodite	Female	Hermaphrodite
WBGene00002011	Hermaphrodite	Male	Hermaphrodite	Hermaphrodite	Male	Male
WBGene00002012	Female	Female	Hermaphrodite	Non	Female	Hermaphrodite
WBGene00002013	Female	Female	Non	Female	Female	Non
WBGene00002015	Non	Non	Non	Non	Non	Non
WBGene00002016	Female	Female	Hermaphrodite	Female	Non	Male
WBGene00002017	Non	Female	Non	Non	Non	Hermaphrodite
WBGene00002018	Female	Female	Hermaphrodite	Non	Non	Non
WBGene00002019	Female	Female	Non	Non	Non	Hermaphrodite
WBGene00002020	Female	Female	Non	Non	Non	Hermaphrodite
WBGene00002021	Hermaphrodite	Male	Non	Hermaphrodite	Male	Male
WBGene00002023	Non	Female	Non	Hermaphrodite	Male	Male
WBGene00002024	Female	Female	Male	Hermaphrodite	Male	Male
WBGene00002025	Hermaphrodite	Non	Hermaphrodite	Hermaphrodite	Non	Hermaphrodite
WBGene00002026	Hermaphrodite	Male	Non	Hermaphrodite	Male	Male
WBGene00002027	Hermaphrodite	Non	Hermaphrodite	Hermaphrodite	Female	Hermaphrodite
WBGene00002028	Female	Female	Hermaphrodite	Female	Female	Hermaphrodite
WBGene00002029	Female	Female	Non	Female	Female	Hermaphrodite
WBGene00002030	Non	Male	Male	Hermaphrodite	Male	Male
WBGene00002031	Female	Female	Non	Hermaphrodite	Female	Hermaphrodite
WBGene00002032	Female	Female	Hermaphrodite	Female	Female	Hermaphrodite
WBGene00002033	Female	Female	Hermaphrodite	Female	Female	Hermaphrodite
WBGene00002034	Hermaphrodite	Non	Hermaphrodite	Hermaphrodite	Female	Hermaphrodite
WBGene00002035	Non	Non	Hermaphrodite	Hermaphrodite	Female	Hermaphrodite
WBGene00002036	Non	Non	Non	Hermaphrodite	Female	Hermaphrodite
WBGene00002037	Hermaphrodite	Male	Non	Hermaphrodite	Male	Non
WBGene00002038	Hermaphrodite	Non	Non	Female	Male	Male
WBGene00002039	Hermaphrodite	Male	Hermaphrodite	Hermaphrodite	Male	Non
WBGene00002040	Hermaphrodite	Male	Non	Hermaphrodite	Male	Male
WBGene00002041	Hermaphrodite	Male	Hermaphrodite	Hermaphrodite	Male	Male
WBGene00002042	Female	Female	Hermaphrodite	Female	Female	Hermaphrodite
WBGene00002043	Hermaphrodite	Non	Hermaphrodite	Non	Female	Non
WBGene00002044	Non	Non	Hermaphrodite	Hermaphrodite	Non	Hermaphrodite
WBGene00002045	Non	Female	Hermaphrodite	Non	Female	Hermaphrodite
WBGene00002046	Female	Female	Hermaphrodite	Hermaphrodite	Female	Hermaphrodite
WBGene00002047	Hermaphrodite	Female	Hermaphrodite	Hermaphrodite	Female	Hermaphrodite
WBGene00002048	Hermaphrodite	Male	Male	Hermaphrodite	Male	Male
WBGene00002050	Hermaphrodite	Non	Hermaphrodite	Hermaphrodite	Male	Non
WBGene00002051	Non	Male	Male	Hermaphrodite	Male	Non
WBGene00002052	Hermaphrodite	Female	Hermaphrodite	Hermaphrodite	Male	Hermaphrodite
WBGene00002053	Hermaphrodite	Male	Hermaphrodite	Hermaphrodite	Male	Non
WBGene00002054	Non	Non	Hermaphrodite	Hermaphrodite	Male	Male
WBGene00002055	Non	Male	Non	Hermaphrodite	Male	Non
WBGene00002056	Non	Non	Non	Hermaphrodite	Male	Male
WBGene00002057	Hermaphrodite	Non	Hermaphrodite	Hermaphrodite	Non	Non
WBGene00002058	Hermaphrodite	Male	Hermaphrodite	Hermaphrodite	Male	Non
WBGene00002059	Non	Non	Non	Non	Male	Male
WBGene00002060	Non	Female	Hermaphrodite	Female	Female	Hermaphrodite
WBGene00002061	Female	Female	Non	Hermaphrodite	Female	Hermaphrodite
WBGene00002062	Hermaphrodite	Male	Non	Hermaphrodite	Male	Non
WBGene00002063	Female	Non	Male	Female	Non	Male
WBGene00002064	Female	Female	Hermaphrodite	Hermaphrodite	Female	Hermaphrodite
WBGene00002065	Non	Female	Hermaphrodite	Female	Non	Non
WBGene00002066	Hermaphrodite	Male	Hermaphrodite	Hermaphrodite	Male	Hermaphrodite
WBGene00002067	Hermaphrodite	Non	Hermaphrodite	Hermaphrodite	Male	Male
WBGene00002068	Female	Non	Male	Female	Female	Hermaphrodite
WBGene00002069	Non	Non	Non	Female	Non	Male
WBGene00002070	Hermaphrodite	Male	Non	Hermaphrodite	Male	Non
WBGene00002071	Hermaphrodite	Non	Non	Hermaphrodite	Non	Non
WBGene00002072	Female	Female	Non	Female	Female	Hermaphrodite
WBGene00002073	Female	Female	Hermaphrodite	Female	Female	Hermaphrodite
WBGene00002074	Hermaphrodite	Non	Hermaphrodite	Non	Female	Hermaphrodite
WBGene00002075	Non	Female	Hermaphrodite	Hermaphrodite	Female	Hermaphrodite
WBGene00002076	Female	Female	Hermaphrodite	Female	Female	Hermaphrodite
WBGene00002077	Hermaphrodite	Female	Hermaphrodite	Hermaphrodite	Female	Hermaphrodite
WBGene00002078	Non	Female	Hermaphrodite	Hermaphrodite	Female	Hermaphrodite
WBGene00002079	Non	Female	Hermaphrodite	Hermaphrodite	Female	Hermaphrodite
WBGene00002080	Non	Female	Hermaphrodite	Female	Female	Hermaphrodite
WBGene00002081	Hermaphrodite	Non	Hermaphrodite	Hermaphrodite	Female	Hermaphrodite
WBGene00002083	Hermaphrodite	Non	Hermaphrodite	Hermaphrodite	Non	Hermaphrodite
WBGene00002084	Hermaphrodite	Male	Male	Hermaphrodite	Male	Male
WBGene00002085	Non	Non	Non	Non	Non	Hermaphrodite
WBGene00002086	Non	Male	Non	Non	Male	Non
WBGene00002087	Non	Male	Male	Hermaphrodite	Male	Male
WBGene00002088	Non	Male	Non	Non	Non	Non
WBGene00002089	Hermaphrodite	Male	Non	Hermaphrodite	Male	Male
WBGene00002090	Female	Male	Male	Female	Male	Male
WBGene00002091	Non	Non	Non	Non	Non	Non
WBGene00002092	Hermaphrodite	Male	Non	Hermaphrodite	Male	Non
WBGene00002093	Non	Non	Non	Non	Non	Non
WBGene00002094	Non	Male	Male	Hermaphrodite	Male	Male
WBGene00002095	Non	Male	Non	Hermaphrodite	Non	Non
WBGene00002096	Non	Non	Non	Non	Non	Non
WBGene00002097	Non	Male	Non	Hermaphrodite	Male	Non
WBGene00002098	Non	Non	Non	Non	Non	Non
WBGene00002099	Non	Non	Non	Non	Non	Non
WBGene00002100	Non	Male	Male	Hermaphrodite	Male	Male
WBGene00002101	Non	Male	Male	Hermaphrodite	Male	Male
WBGene00002102	Non	Non	Non	Non	Non	Non
WBGene00002103	Non	Non	Non	Non	Male	Male
WBGene00002104	Non	Non	Non	Non	Non	Non
WBGene00002105	Hermaphrodite	Male	Male	Hermaphrodite	Male	Male
WBGene00002106	Non	Non	Non	Non	Male	Non
WBGene00002107	Non	Male	Non	Non	Male	Male
WBGene00002108	Non	Male	Male	Female	Male	Male
WBGene00002109	Hermaphrodite	Male	Non	Hermaphrodite	Male	Male
WBGene00002110	Hermaphrodite	Male	Non	Hermaphrodite	Male	Male
WBGene00002111	Hermaphrodite	Male	Non	Hermaphrodite	Male	Male
WBGene00002112	Hermaphrodite	Male	Male	Hermaphrodite	Male	Male
WBGene00002113	Hermaphrodite	Male	Non	Hermaphrodite	Male	Male
WBGene00002114	Non	Male	Male	Non	Male	Male
WBGene00002115	Non	Male	Non	Non	Male	Male
WBGene00002116	Hermaphrodite	Male	Male	Hermaphrodite	Male	Male
WBGene00002117	Female	Female	Male	Female	Female	Hermaphrodite
WBGene00002118	Hermaphrodite	Non	Hermaphrodite	Hermaphrodite	Non	Non
WBGene00002119	Non	Non	Non	Non	Non	Non
WBGene00002120	Hermaphrodite	Male	Male	Hermaphrodite	Male	Male
WBGene00002123	Hermaphrodite	Male	Male	Hermaphrodite	Male	Male
WBGene00002124	Female	Female	Male	Hermaphrodite	Female	Hermaphrodite
WBGene00002125	Female	Female	Non	Hermaphrodite	Female	Hermaphrodite
WBGene00002127	Hermaphrodite	Male	Non	Hermaphrodite	Male	Male
WBGene00002128	Hermaphrodite	Male	Non	Hermaphrodite	Male	Male
WBGene00002129	Female	Female	Non	Female	Female	Hermaphrodite
WBGene00002130	Female	Female	Hermaphrodite	Hermaphrodite	Female	Hermaphrodite
WBGene00002131	Female	Male	Male	Female	Male	Male
WBGene00002132	Hermaphrodite	Male	Hermaphrodite	Hermaphrodite	Male	Non
WBGene00002133	Female	Female	Non	Hermaphrodite	Female	Hermaphrodite
WBGene00002134	Non	Non	Non	Hermaphrodite	Male	Male
WBGene00002135	Non	Male	Non	Hermaphrodite	Male	Male
WBGene00002136	Female	Female	Hermaphrodite	Female	Female	Hermaphrodite
WBGene00002137	Hermaphrodite	Female	Hermaphrodite	Female	Non	Non
WBGene00002138	Non	Female	Hermaphrodite	Female	Female	Non
WBGene00002139	Non	Female	Hermaphrodite	Female	Non	Non
WBGene00002140	Hermaphrodite	Male	Male	Hermaphrodite	Male	Male
WBGene00002141	Hermaphrodite	Male	Male	Non	Non	Non
WBGene00002142	Hermaphrodite	Male	Male	Hermaphrodite	Male	Male
WBGene00002143	Female	Female	Non	Female	Female	Hermaphrodite
WBGene00002144	Female	Female	Hermaphrodite	Female	Female	Hermaphrodite
WBGene00002146	Non	Non	Non	Hermaphrodite	Male	Non
WBGene00002147	Non	Non	Non	Female	Female	Hermaphrodite
WBGene00002148	Female	Female	Hermaphrodite	Female	Female	Hermaphrodite
WBGene00002149	Hermaphrodite	Male	Male	Hermaphrodite	Male	Male
WBGene00002150	Hermaphrodite	Male	Non	Hermaphrodite	Male	Male
WBGene00002151	Non	Male	Non	Non	Non	Non
WBGene00002152	Non	Female	Hermaphrodite	Non	Female	Hermaphrodite
WBGene00002153	Non	Non	Non	Non	Non	Non
WBGene00002162	Female	Female	Non	Non	Non	Non
WBGene00002163	Non	Non	Non	Non	Non	Non
WBGene00002169	Non	Non	Non	Hermaphrodite	Female	Hermaphrodite
WBGene00002173	Hermaphrodite	Non	Non	Hermaphrodite	Male	Male
WBGene00002174	Hermaphrodite	Non	Non	Female	Male	Male
WBGene00002175	Hermaphrodite	Male	Non	Hermaphrodite	Male	Non
WBGene00002176	Hermaphrodite	Male	Male	Hermaphrodite	Male	Male
WBGene00002177	Non	Male	Male	Hermaphrodite	Male	Male
WBGene00002178	Hermaphrodite	Male	Male	Hermaphrodite	Male	Male
WBGene00002179	Hermaphrodite	Male	Male	Hermaphrodite	Male	Male
WBGene00002180	Female	Female	Non	Female	Female	Hermaphrodite
WBGene00002181	Hermaphrodite	Male	Non	Hermaphrodite	Male	Hermaphrodite
WBGene00002182	Hermaphrodite	Male	Male	Non	Male	Non
WBGene00002183	Female	Female	Hermaphrodite	Female	Female	Hermaphrodite
WBGene00002184	Non	Male	Male	Hermaphrodite	Male	Male
WBGene00002185	Female	Female	Non	Female	Female	Hermaphrodite
WBGene00002186	Hermaphrodite	Male	Male	Hermaphrodite	Male	Male
WBGene00002187	Hermaphrodite	Non	Non	Female	Male	Male
WBGene00002188	Non	Non	Male	Female	Non	Male
WBGene00002189	Hermaphrodite	Male	Non	Hermaphrodite	Male	Male
WBGene00002190	Hermaphrodite	Male	Non	Hermaphrodite	Male	Male
WBGene00002191	Non	Female	Hermaphrodite	Female	Female	Hermaphrodite
WBGene00002192	Non	Female	Non	Hermaphrodite	Female	Hermaphrodite
WBGene00002193	Hermaphrodite	Male	Male	Hermaphrodite	Male	Male
WBGene00002195	Hermaphrodite	Male	Non	Hermaphrodite	Male	Male
WBGene00002196	Female	Female	Hermaphrodite	Hermaphrodite	Female	Hermaphrodite
WBGene00002198	Hermaphrodite	Male	Male	Female	Male	Male
WBGene00002199	Non	Non	Non	Non	Female	Hermaphrodite
WBGene00002200	Female	Non	Male	Female	Male	Male
WBGene00002201	Hermaphrodite	Male	Non	Non	Male	Hermaphrodite
WBGene00002202	Hermaphrodite	Male	Non	Hermaphrodite	Male	Non
WBGene00002203	Hermaphrodite	Male	Non	Female	Female	Hermaphrodite
WBGene00002204	Hermaphrodite	Male	Male	Hermaphrodite	Male	Male
WBGene00002206	Hermaphrodite	Male	Male	Hermaphrodite	Male	Male
WBGene00002207	Hermaphrodite	Male	Non	Hermaphrodite	Male	Hermaphrodite
WBGene00002208	Hermaphrodite	Male	Male	Hermaphrodite	Male	Male
WBGene00002210	Hermaphrodite	Male	Non	Hermaphrodite	Male	Male
WBGene00002211	Hermaphrodite	Male	Male	Hermaphrodite	Male	Male
WBGene00002213	Hermaphrodite	Male	Non	Non	Female	Hermaphrodite
WBGene00002214	Female	Female	Non	Female	Female	Hermaphrodite
WBGene00002215	Hermaphrodite	Male	Non	Hermaphrodite	Male	Male
WBGene00002216	Hermaphrodite	Male	Male	Hermaphrodite	Male	Male
WBGene00002217	Hermaphrodite	Male	Non	Hermaphrodite	Male	Male
WBGene00002218	Hermaphrodite	Male	Male	Hermaphrodite	Male	Male
WBGene00002219	Hermaphrodite	Male	Non	Non	Male	Hermaphrodite
WBGene00002220	Hermaphrodite	Male	Hermaphrodite	Non	Female	Hermaphrodite
WBGene00002222	Non	Non	Non	Non	Non	Male
WBGene00002223	Hermaphrodite	Male	Non	Hermaphrodite	Male	Hermaphrodite
WBGene00002224	Hermaphrodite	Male	Male	Hermaphrodite	Male	Non
WBGene00002225	Female	Female	Hermaphrodite	Hermaphrodite	Female	Hermaphrodite
WBGene00002226	Female	Female	Hermaphrodite	Hermaphrodite	Female	Hermaphrodite
WBGene00002227	Hermaphrodite	Male	Male	Hermaphrodite	Male	Male
WBGene00002228	Non	Female	Hermaphrodite	Hermaphrodite	Female	Hermaphrodite
WBGene00002229	Non	Non	Non	Hermaphrodite	Non	Hermaphrodite
WBGene00002230	Non	Non	Non	Non	Non	Non
WBGene00002231	Hermaphrodite	Male	Non	Hermaphrodite	Non	Hermaphrodite
WBGene00002232	Hermaphrodite	Male	Non	Hermaphrodite	Male	Non
WBGene00002233	Hermaphrodite	Male	Non	Hermaphrodite	Male	Non
WBGene00002234	Non	Female	Hermaphrodite	Female	Female	Non
WBGene00002235	Hermaphrodite	Male	Non	Female	Male	Male
WBGene00002238	Female	Female	Hermaphrodite	Hermaphrodite	Female	Hermaphrodite
WBGene00002239	Hermaphrodite	Male	Non	Hermaphrodite	Non	Non
WBGene00002240	Non	Non	Non	Hermaphrodite	Female	Hermaphrodite
WBGene00002241	Female	Female	Hermaphrodite	Female	Female	Hermaphrodite
WBGene00002242	Non	Male	Male	Non	Male	Male
WBGene00002243	Hermaphrodite	Male	Non	Hermaphrodite	Male	Non
WBGene00002244	Hermaphrodite	Male	Hermaphrodite	Hermaphrodite	Male	Hermaphrodite
WBGene00002245	Female	Non	Male	Female	Female	Hermaphrodite
WBGene00002246	Hermaphrodite	Male	Non	Non	Female	Hermaphrodite
WBGene00002247	Hermaphrodite	Non	Hermaphrodite	Hermaphrodite	Male	Hermaphrodite
WBGene00002248	Female	Female	Hermaphrodite	Hermaphrodite	Non	Hermaphrodite
WBGene00002249	Female	Female	Hermaphrodite	Female	Female	Hermaphrodite
WBGene00002250	Non	Female	Hermaphrodite	Female	Female	Hermaphrodite
WBGene00002251	Non	Female	Non	Female	Female	Hermaphrodite
WBGene00002252	Hermaphrodite	Male	Non	Hermaphrodite	Male	Male
WBGene00002253	Female	Female	Non	Hermaphrodite	Male	Hermaphrodite
WBGene00002254	Female	Female	Hermaphrodite	Non	Female	Hermaphrodite
WBGene00002255	Non	Female	Hermaphrodite	Hermaphrodite	Non	Hermaphrodite
WBGene00002256	Female	Female	Hermaphrodite	Female	Female	Hermaphrodite
WBGene00002257	Female	Female	Hermaphrodite	Female	Female	Male
WBGene00002258	Non	Female	Non	Hermaphrodite	Male	Male
WBGene00002259	Non	Male	Male	Female	Male	Male
WBGene00002260	Non	Non	Non	Non	Non	Hermaphrodite
WBGene00002261	Hermaphrodite	Male	Non	Hermaphrodite	Male	Hermaphrodite
WBGene00002262	Female	Female	Male	Female	Female	Non
WBGene00002263	Hermaphrodite	Male	Male	Female	Male	Male
WBGene00002264	Hermaphrodite	Male	Non	Hermaphrodite	Male	Male
WBGene00002265	Female	Non	Male	Hermaphrodite	Male	Male
WBGene00002266	Hermaphrodite	Male	Hermaphrodite	Hermaphrodite	Male	Male
WBGene00002267	Female	Non	Male	Female	Male	Male
WBGene00002268	Non	Non	Non	Hermaphrodite	Male	Male
WBGene00002269	Non	Non	Non	Non	Male	Male
WBGene00002270	Non	Non	Non	Non	Non	Male
WBGene00002271	Female	Female	Hermaphrodite	Non	Male	Non
WBGene00002272	Female	Female	Hermaphrodite	Female	Male	Male
WBGene00002273	Female	Female	Hermaphrodite	Female	Male	Male
WBGene00002274	Female	Female	Male	Female	Non	Male
WBGene00002275	Hermaphrodite	Non	Hermaphrodite	Non	Female	Hermaphrodite
WBGene00002276	Non	Non	Non	Hermaphrodite	Female	Hermaphrodite
WBGene00002278	Non	Non	Non	Hermaphrodite	Non	Non
WBGene00002280	Hermaphrodite	Male	Hermaphrodite	Hermaphrodite	Male	Non
WBGene00002282	Hermaphrodite	Male	Non	Hermaphrodite	Female	Hermaphrodite
WBGene00002295	Hermaphrodite	Male	Non	Non	Non	Hermaphrodite
WBGene00002297	Hermaphrodite	Male	Male	Hermaphrodite	Male	Non
WBGene00002299	Hermaphrodite	Non	Hermaphrodite	Hermaphrodite	Non	Non
WBGene00002324	Female	Female	Non	Hermaphrodite	Female	Hermaphrodite
WBGene00002335	Non	Female	Non	Non	Female	Hermaphrodite
WBGene00002344	Female	Female	Non	Hermaphrodite	Female	Hermaphrodite
WBGene00002348	Hermaphrodite	Male	Non	Hermaphrodite	Male	Male
WBGene00002363	Female	Female	Non	Female	Female	Hermaphrodite
WBGene00002368	Female	Female	Hermaphrodite	Female	Female	Hermaphrodite
WBGene00002393	Hermaphrodite	Male	Non	Hermaphrodite	Non	Non
WBGene00002497	Hermaphrodite	Non	Hermaphrodite	Hermaphrodite	Female	Hermaphrodite
WBGene00002583	Non	Non	Non	Hermaphrodite	Female	Hermaphrodite
WBGene00002601	Non	Non	Non	Hermaphrodite	Male	Non
WBGene00002632	Hermaphrodite	Male	Non	Hermaphrodite	Male	Non
WBGene00002637	Hermaphrodite	Male	Non	Non	Non	Hermaphrodite
WBGene00002694	Hermaphrodite	Male	Non	Non	Non	Hermaphrodite
WBGene00002696	Hermaphrodite	Male	Hermaphrodite	Non	Non	Hermaphrodite
WBGene00002717	Hermaphrodite	Male	Non	Non	Non	Hermaphrodite
WBGene00002783	Hermaphrodite	Non	Hermaphrodite	Non	Female	Hermaphrodite
WBGene00002804	Non	Female	Hermaphrodite	Non	Female	Hermaphrodite
WBGene00002827	Hermaphrodite	Male	Non	Hermaphrodite	Non	Hermaphrodite
WBGene00002845	Non	Non	Hermaphrodite	Non	Female	Hermaphrodite
WBGene00002850	Hermaphrodite	Non	Hermaphrodite	Hermaphrodite	Non	Hermaphrodite
WBGene00002855	Non	Non	Non	Female	Non	Non
WBGene00002879	Female	Female	Non	Non	Male	Non
WBGene00002881	Hermaphrodite	Male	Non	Hermaphrodite	Male	Non
WBGene00002889	Non	Non	Hermaphrodite	Hermaphrodite	Female	Hermaphrodite
WBGene00002891	Female	Female	Hermaphrodite	Non	Female	Hermaphrodite
WBGene00002915	Hermaphrodite	Male	Non	Hermaphrodite	Male	Male
WBGene00002957	Hermaphrodite	Non	Hermaphrodite	Non	Female	Hermaphrodite
WBGene00002974	Hermaphrodite	Male	Male	Hermaphrodite	Male	Male
WBGene00002975	Non	Male	Non	Hermaphrodite	Male	Non
WBGene00002976	Hermaphrodite	Male	Male	Hermaphrodite	Male	Male
WBGene00002977	Hermaphrodite	Male	Male	Hermaphrodite	Male	Male
WBGene00002978	Hermaphrodite	Male	Male	Hermaphrodite	Male	Male
WBGene00002979	Non	Male	Non	Hermaphrodite	Male	Male
WBGene00002980	Female	Female	Male	Female	Female	Non
WBGene00002981	Female	Female	Male	Female	Female	Hermaphrodite
WBGene00002982	Female	Female	Non	Female	Female	Hermaphrodite
WBGene00002983	Hermaphrodite	Male	Hermaphrodite	Hermaphrodite	Male	Hermaphrodite
WBGene00002985	Non	Female	Hermaphrodite	Hermaphrodite	Female	Hermaphrodite
WBGene00002986	Non	Female	Non	Female	Female	Hermaphrodite
WBGene00002987	Hermaphrodite	Male	Non	Hermaphrodite	Male	Non
WBGene00002988	Hermaphrodite	Female	Hermaphrodite	Hermaphrodite	Female	Hermaphrodite
WBGene00002989	Hermaphrodite	Female	Hermaphrodite	Hermaphrodite	Female	Hermaphrodite
WBGene00002990	Hermaphrodite	Male	Non	Hermaphrodite	Male	Non
WBGene00002991	Hermaphrodite	Male	Non	Hermaphrodite	Male	Male
WBGene00002992	Female	Female	Non	Hermaphrodite	Female	Hermaphrodite
WBGene00002994	Non	Female	Hermaphrodite	Hermaphrodite	Female	Hermaphrodite
WBGene00002996	Hermaphrodite	Male	Non	Hermaphrodite	Male	Hermaphrodite
WBGene00002997	Non	Non	Non	Hermaphrodite	Female	Hermaphrodite
WBGene00002998	Female	Female	Non	Hermaphrodite	Female	Hermaphrodite
WBGene00002999	Hermaphrodite	Male	Hermaphrodite	Hermaphrodite	Male	Hermaphrodite
WBGene00003000	Hermaphrodite	Non	Hermaphrodite	Hermaphrodite	Non	Hermaphrodite
WBGene00003001	Hermaphrodite	Male	Male	Non	Male	Non
WBGene00003002	Non	Male	Non	Hermaphrodite	Non	Hermaphrodite
WBGene00003003	Hermaphrodite	Male	Non	Hermaphrodite	Male	Male
WBGene00003006	Hermaphrodite	Male	Non	Hermaphrodite	Male	Male
WBGene00003007	Female	Female	Non	Hermaphrodite	Male	Non
WBGene00003008	Non	Non	Non	Non	Male	Non
WBGene00003009	Non	Non	Non	Female	Female	Hermaphrodite
WBGene00003010	Female	Female	Hermaphrodite	Female	Female	Hermaphrodite
WBGene00003011	Non	Female	Non	Hermaphrodite	Female	Hermaphrodite
WBGene00003012	Female	Female	Hermaphrodite	Female	Female	Hermaphrodite
WBGene00003014	Female	Female	Non	Female	Female	Hermaphrodite
WBGene00003015	Hermaphrodite	Male	Male	Hermaphrodite	Male	Male
WBGene00003017	Non	Male	Male	Hermaphrodite	Male	Non
WBGene00003018	Non	Non	Hermaphrodite	Hermaphrodite	Non	Hermaphrodite
WBGene00003019	Hermaphrodite	Male	Male	Hermaphrodite	Male	Male
WBGene00003020	Female	Female	Non	Hermaphrodite	Female	Hermaphrodite
WBGene00003021	Hermaphrodite	Non	Hermaphrodite	Non	Female	Hermaphrodite
WBGene00003022	Female	Female	Hermaphrodite	Female	Female	Hermaphrodite
WBGene00003024	Hermaphrodite	Non	Non	Hermaphrodite	Non	Non
WBGene00003025	Hermaphrodite	Male	Non	Hermaphrodite	Male	Hermaphrodite
WBGene00003026	Female	Female	Hermaphrodite	Hermaphrodite	Female	Hermaphrodite
WBGene00003029	Non	Female	Non	Female	Non	Non
WBGene00003030	Female	Female	Non	Hermaphrodite	Female	Hermaphrodite
WBGene00003031	Female	Female	Non	Non	Non	Non
WBGene00003033	Non	Male	Male	Female	Non	Male
WBGene00003034	Non	Male	Non	Hermaphrodite	Non	Non
WBGene00003035	Female	Female	Non	Hermaphrodite	Female	Hermaphrodite
WBGene00003036	Female	Female	Hermaphrodite	Hermaphrodite	Female	Hermaphrodite
WBGene00003037	Female	Female	Hermaphrodite	Female	Female	Hermaphrodite
WBGene00003038	Non	Non	Non	Hermaphrodite	Female	Hermaphrodite
WBGene00003040	Hermaphrodite	Male	Non	Non	Non	Hermaphrodite
WBGene00003041	Female	Female	Non	Female	Female	Hermaphrodite
WBGene00003043	Non	Non	Non	Hermaphrodite	Female	Hermaphrodite
WBGene00003044	Female	Female	Non	Female	Female	Hermaphrodite
WBGene00003045	Female	Female	Non	Hermaphrodite	Female	Hermaphrodite
WBGene00003046	Female	Female	Non	Hermaphrodite	Female	Hermaphrodite
WBGene00003047	Non	Non	Hermaphrodite	Non	Female	Hermaphrodite
WBGene00003048	Hermaphrodite	Male	Non	Hermaphrodite	Female	Hermaphrodite
WBGene00003052	Hermaphrodite	Non	Hermaphrodite	Non	Female	Hermaphrodite
WBGene00003053	Non	Female	Hermaphrodite	Non	Female	Hermaphrodite
WBGene00003055	Hermaphrodite	Male	Hermaphrodite	Hermaphrodite	Non	Hermaphrodite
WBGene00003056	Hermaphrodite	Non	Hermaphrodite	Non	Non	Hermaphrodite
WBGene00003057	Hermaphrodite	Male	Hermaphrodite	Hermaphrodite	Non	Non
WBGene00003058	Non	Male	Male	Non	Male	Male
WBGene00003059	Non	Female	Hermaphrodite	Non	Female	Hermaphrodite
WBGene00003060	Non	Male	Non	Non	Male	Male
WBGene00003061	Non	Non	Hermaphrodite	Hermaphrodite	Male	Non
WBGene00003062	Hermaphrodite	Female	Hermaphrodite	Non	Female	Hermaphrodite
WBGene00003063	Non	Female	Hermaphrodite	Non	Female	Hermaphrodite
WBGene00003064	Female	Female	Hermaphrodite	Female	Female	Hermaphrodite
WBGene00003065	Female	Female	Non	Non	Non	Non
WBGene00003066	Non	Non	Non	Female	Female	Non
WBGene00003068	Non	Non	Non	Hermaphrodite	Non	Hermaphrodite
WBGene00003071	Hermaphrodite	Male	Non	Female	Male	Male
WBGene00003072	Non	Non	Non	Non	Male	Non
WBGene00003073	Non	Female	Hermaphrodite	Non	Female	Hermaphrodite
WBGene00003074	Hermaphrodite	Non	Hermaphrodite	Non	Female	Hermaphrodite
WBGene00003075	Hermaphrodite	Male	Hermaphrodite	Female	Non	Non
WBGene00003076	Female	Female	Hermaphrodite	Female	Female	Hermaphrodite
WBGene00003077	Female	Female	Hermaphrodite	Female	Female	Hermaphrodite
WBGene00003078	Female	Female	Hermaphrodite	Hermaphrodite	Female	Hermaphrodite
WBGene00003079	Non	Non	Non	Non	Female	Hermaphrodite
WBGene00003080	Non	Female	Hermaphrodite	Hermaphrodite	Female	Hermaphrodite
WBGene00003081	Female	Female	Hermaphrodite	Hermaphrodite	Female	Hermaphrodite
WBGene00003082	Female	Female	Hermaphrodite	Hermaphrodite	Female	Hermaphrodite
WBGene00003083	Female	Female	Non	Female	Female	Hermaphrodite
WBGene00003084	Hermaphrodite	Non	Non	Non	Female	Hermaphrodite
WBGene00003085	Hermaphrodite	Male	Hermaphrodite	Hermaphrodite	Non	Hermaphrodite
WBGene00003086	Female	Female	Non	Female	Female	Hermaphrodite
WBGene00003087	Female	Female	Hermaphrodite	Hermaphrodite	Female	Hermaphrodite
WBGene00003089	Hermaphrodite	Male	Non	Hermaphrodite	Male	Male
WBGene00003090	Female	Female	Non	Non	Male	Male
WBGene00003091	Female	Female	Non	Female	Female	Male
WBGene00003092	Non	Male	Male	Female	Male	Male
WBGene00003093	Non	Non	Hermaphrodite	Female	Non	Non
WBGene00003094	Female	Female	Non	Hermaphrodite	Non	Non
WBGene00003095	Non	Female	Non	Non	Female	Hermaphrodite
WBGene00003096	Non	Female	Hermaphrodite	Female	Female	Non
WBGene00003097	Non	Non	Non	Female	Male	Male
WBGene00003098	Non	Non	Non	Non	Non	Non
WBGene00003099	Non	Non	Non	Non	Non	Non
WBGene00003100	Hermaphrodite	Male	Male	Female	Male	Male
WBGene00003102	Non	Male	Male	Hermaphrodite	Male	Male
WBGene00003104	Hermaphrodite	Male	Hermaphrodite	Hermaphrodite	Male	Male
WBGene00003106	Non	Male	Male	Hermaphrodite	Male	Male
WBGene00003107	Hermaphrodite	Male	Non	Hermaphrodite	Male	Male
WBGene00003111	Hermaphrodite	Male	Male	Hermaphrodite	Female	Hermaphrodite
WBGene00003112	Hermaphrodite	Male	Male	Hermaphrodite	Male	Male
WBGene00003114	Non	Male	Male	Non	Male	Male
WBGene00003119	Hermaphrodite	Non	Hermaphrodite	Hermaphrodite	Non	Hermaphrodite
WBGene00003123	Non	Female	Hermaphrodite	Hermaphrodite	Female	Hermaphrodite
WBGene00003124	Non	Non	Non	Non	Non	Non
WBGene00003129	Non	Female	Hermaphrodite	Non	Female	Hermaphrodite
WBGene00003130	Hermaphrodite	Non	Hermaphrodite	Hermaphrodite	Non	Hermaphrodite
WBGene00003132	Female	Female	Non	Female	Female	Hermaphrodite
WBGene00003133	Female	Female	Hermaphrodite	Hermaphrodite	Female	Hermaphrodite
WBGene00003134	Female	Female	Hermaphrodite	Hermaphrodite	Female	Hermaphrodite
WBGene00003136	Female	Female	Hermaphrodite	Female	Female	Hermaphrodite
WBGene00003142	Female	Female	Non	Female	Female	Hermaphrodite
WBGene00003143	Hermaphrodite	Male	Male	Hermaphrodite	Male	Male
WBGene00003144	Hermaphrodite	Male	Non	Hermaphrodite	Non	Hermaphrodite
WBGene00003148	Female	Female	Hermaphrodite	Non	Female	Hermaphrodite
WBGene00003149	Hermaphrodite	Male	Non	Hermaphrodite	Non	Hermaphrodite
WBGene00003150	Non	Non	Non	Female	Female	Hermaphrodite
WBGene00003151	Hermaphrodite	Male	Non	Hermaphrodite	Male	Non
WBGene00003153	Hermaphrodite	Male	Non	Hermaphrodite	Male	Non
WBGene00003154	Female	Female	Hermaphrodite	Hermaphrodite	Female	Hermaphrodite
WBGene00003155	Female	Female	Hermaphrodite	Hermaphrodite	Female	Hermaphrodite
WBGene00003156	Female	Female	Hermaphrodite	Hermaphrodite	Female	Hermaphrodite
WBGene00003157	Female	Female	Hermaphrodite	Female	Female	Hermaphrodite
WBGene00003158	Female	Female	Hermaphrodite	Female	Female	Hermaphrodite
WBGene00003159	Female	Female	Hermaphrodite	Hermaphrodite	Female	Hermaphrodite
WBGene00003160	Female	Female	Hermaphrodite	Hermaphrodite	Female	Hermaphrodite
WBGene00003161	Female	Female	Hermaphrodite	Female	Female	Hermaphrodite
WBGene00003162	Non	Female	Hermaphrodite	Hermaphrodite	Non	Non
WBGene00003163	Hermaphrodite	Male	Non	Hermaphrodite	Male	Male
[truncated: 18,001 more rows]

## Sheet: TableS9
# Table S9. List of differentially expressed genes in C. inopinata (FDR < 0.01).
gene_id	L4MvsL4F	YAMvsYAF
Sp34_10000100	Non	Non
Sp34_10000200	Non	Non
Sp34_10000300	Female	Female
Sp34_10000400	Non	Non
Sp34_10000510	Male	Male
Sp34_10000600	Male	Male
Sp34_10000700	Non	Female
Sp34_10000810	Non	Non
Sp34_10000820	Female	Female
Sp34_10000900	Non	Non
Sp34_10001000	Female	Non
Sp34_10001100	Non	Non
Sp34_10001200	Non	Female
Sp34_10001300	Female	Non
Sp34_10001400	Non	Non
Sp34_10001500	Non	Female
Sp34_10001600	Female	Non
Sp34_10001710	Non	Female
Sp34_10001720	Non	Female
Sp34_10001800	Female	Female
Sp34_10001900	Non	Female
Sp34_10002000	Male	Male
Sp34_10002100	Female	Female
Sp34_10002200	Female	Female
Sp34_10002300	Female	Female
Sp34_10002400	Female	Female
Sp34_10002500	Female	Female
Sp34_10002610	Male	Non
Sp34_10002620	Non	Female
Sp34_10002700	Non	Non
Sp34_10002800	Non	Non
Sp34_10002900	Male	Non
Sp34_10003000	Non	Non
Sp34_10003100	Male	Male
Sp34_10003200	Male	Non
Sp34_10003300	Female	Female
Sp34_10003400	Female	Female
Sp34_10003500	Non	Non
Sp34_10003600	Non	Female
Sp34_10003700	Male	Male
Sp34_10003800	Non	Non
Sp34_10003900	Female	Non
Sp34_10004000	Female	Female
Sp34_10004100	Female	Female
Sp34_10004200	Male	Non
Sp34_10004300	Non	Non
Sp34_10004400	Non	Non
Sp34_10004600	Non	Non
Sp34_10004710	Female	Female
Sp34_10004800	Non	Non
Sp34_10004900	Female	Female
Sp34_10005000	Female	Female
Sp34_10005100	Female	Female
Sp34_10005200	Non	Female
Sp34_10005310	Female	Female
Sp34_10005410	Non	Female
Sp34_10005420	Non	Female
Sp34_10005500	Non	Non
Sp34_10005600	Male	Male
Sp34_10005700	Non	Female
Sp34_10005800	Non	Non
Sp34_10005900	Female	Female
Sp34_10006000	Non	Female
Sp34_10006100	Non	Non
Sp34_10006210	Non	Female
Sp34_10006300	Male	Male
Sp34_10006510	Male	Male
Sp34_10006520	Male	Male
Sp34_10006600	Non	Non
Sp34_10006700	Female	Female
Sp34_10006800	Male	Non
Sp34_10006900	Male	Male
Sp34_10007010	Female	Female
Sp34_10007020	Non	Non
Sp34_10007100	Female	Non
Sp34_10007200	Male	Male
Sp34_10007300	Male	Male
Sp34_10007400	Male	Male
Sp34_10007500	Female	Non
Sp34_10007610	Non	Female
Sp34_10007700	Non	Non
Sp34_10007800	Male	Male
Sp34_10007900	Female	Female
Sp34_10008000	Non	Non
Sp34_10008100	Non	Non
Sp34_10008200	Non	Non
Sp34_10008300	Female	Female
Sp34_10008400	Non	Female
Sp34_10008500	Non	Non
Sp34_10008600	Female	Female
Sp34_10008710	Female	Female
Sp34_10008720	Female	Female
Sp34_10008800	Female	Female
Sp34_10008900	Female	Female
Sp34_10009000	Non	Non
Sp34_10009100	Male	Male
Sp34_10009200	Male	Non
Sp34_10009310	Non	Female
Sp34_10009400	Non	Non
Sp34_10009500	Female	Female
Sp34_10009610	Male	Non
Sp34_10009700	Non	Non
Sp34_10009800	Non	Non
Sp34_10009900	Non	Male
Sp34_10010100	Male	Male
Sp34_10010200	Non	Male
Sp34_10010311	Female	Female
Sp34_10010320	Female	Female
Sp34_10010400	Male	Male
Sp34_10010510	Male	Non
Sp34_10010600	Non	Non
Sp34_10010700	Female	Non
Sp34_10010800	Female	Female
Sp34_10010900	Male	Male
Sp34_10011000	Non	Non
Sp34_10011100	Non	Non
Sp34_10011200	Female	Female
Sp34_10011300	Non	Non
Sp34_10011400	Female	Female
Sp34_10011500	Female	Female
Sp34_10011610	Non	Non
Sp34_10011700	Non	Female
Sp34_10011800	Female	Female
Sp34_10011900	Male	Male
Sp34_10012010	Female	Female
Sp34_10012100	Female	Female
Sp34_10012200	Non	Female
Sp34_10012300	Non	Non
Sp34_10012310	Non	Non
Sp34_10012400	Non	Non
Sp34_10012500	Male	Male
Sp34_10012600	Non	Female
Sp34_10012700	Non	Non
Sp34_10012800	Female	Female
Sp34_10012900	Non	Male
Sp34_10013000	Male	Male
Sp34_10013100	Male	Male
Sp34_10013210	Male	Male
Sp34_10013300	Female	Female
Sp34_10013400	Female	Female
Sp34_10013500	Male	Male
Sp34_10013600	Non	Male
Sp34_10013710	Non	Non
Sp34_10013720	Non	Female
Sp34_10013800	Non	Non
Sp34_10013900	Non	Female
Sp34_10014000	Female	Non
Sp34_10014100	Female	Female
Sp34_10014200	Female	Female
Sp34_10014300	Male	Non
Sp34_10014400	Female	Female
Sp34_10014500	Non	Non
Sp34_10014600	Female	Female
Sp34_10014700	Non	Non
Sp34_10014800	Non	Non
Sp34_10014900	Non	Non
Sp34_10015000	Female	Female
Sp34_10015100	Male	Male
Sp34_10015200	Male	Male
Sp34_10015300	Non	Non
Sp34_10015400	Non	Non
Sp34_10015500	Non	Non
Sp34_10015600	Male	Male
Sp34_10015700	Male	Male
Sp34_10015800	Non	Non
Sp34_10015900	Male	Male
Sp34_10016000	Non	Non
Sp34_10016100	Male	Male
Sp34_10016200	Male	Male
Sp34_10016300	Male	Female
Sp34_10016410	Male	Male
Sp34_10016500	Non	Female
Sp34_10016600	Non	Female
Sp34_10016700	Male	Male
Sp34_10016800	Female	Female
Sp34_10016900	Female	Female
Sp34_10017000	Non	Non
Sp34_10017100	Female	Female
Sp34_10017200	Male	Male
Sp34_10017300	Male	Male
Sp34_10017400	Male	Male
Sp34_10017500	Non	Non
Sp34_10017600	Non	Non
Sp34_10017700	Male	Male
Sp34_10017800	Male	Male
Sp34_10017900	Female	Female
Sp34_10018000	Female	Female
Sp34_10018100	Female	Female
Sp34_10018200	Non	Female
Sp34_10018300	Female	Female
Sp34_10018400	Male	Male
Sp34_10018500	Non	Female
Sp34_10018600	Non	Male
Sp34_10018700	Male	Male
Sp34_10018800	Non	Non
Sp34_10018900	Male	Male
Sp34_10019000	Male	Male
Sp34_10019100	Male	Male
Sp34_10019200	Male	Male
Sp34_10019300	Non	Female
Sp34_10019400	Male	Male
Sp34_10019500	Non	Non
Sp34_10019600	Male	Male
Sp34_10019710	Non	Female
Sp34_10019800	Non	Female
Sp34_10019900	Male	Male
Sp34_10020000	Female	Female
Sp34_10020010	Male	Non
Sp34_10020100	Non	Non
Sp34_10020200	Female	Female
Sp34_10020310	Non	Female
Sp34_10020320	Non	Non
Sp34_10020410	Non	Non
Sp34_10020420	Female	Female
Sp34_10020430	Female	Non
Sp34_10020500	Male	Male
Sp34_10020600	Male	Male
Sp34_10020700	Female	Female
Sp34_10020810	Non	Non
Sp34_10020820	Non	Male
Sp34_10020900	Male	Male
Sp34_10021000	Male	Male
Sp34_10021100	Male	Male
Sp34_10021200	Non	Non
Sp34_10021300	Non	Male
Sp34_10021400	Non	Male
Sp34_10021500	Non	Non
Sp34_10021600	Male	Male
Sp34_10021700	Female	Female
Sp34_10021800	Non	Non
Sp34_10021900	Female	Female
Sp34_10022000	Male	Male
Sp34_10022100	Male	Male
Sp34_10022200	Male	Male
Sp34_10022300	Male	Male
Sp34_10022410	Male	Male
Sp34_10022600	Non	Non
Sp34_10022700	Non	Non
Sp34_10022800	Female	Non
Sp34_10022900	Non	Non
Sp34_10023000	Male	Male
Sp34_10023100	Male	Male
Sp34_10023200	Male	Male
Sp34_10023300	Non	Male
Sp34_10023410	Male	Male
Sp34_10023500	Male	Male
Sp34_10023600	Male	Male
Sp34_10023700	Non	Non
Sp34_10023810	Male	Male
Sp34_10023820	Non	Non
Sp34_10023900	Male	Male
Sp34_10024000	Male	Male
Sp34_10024100	Male	Male
Sp34_10024200	Non	Non
Sp34_10024300	Non	Male
Sp34_10024400	Male	Male
Sp34_10024500	Male	Male
Sp34_10024600	Non	Non
Sp34_10024700	Male	Non
Sp34_10024800	Female	Female
Sp34_10024900	Non	Male
Sp34_10025000	Female	Non
Sp34_10025100	Male	Male
Sp34_10025200	Male	Male
Sp34_10025300	Non	Non
Sp34_10025400	Female	Female
Sp34_10025500	Non	Non
Sp34_10025600	Non	Non
Sp34_10025700	Male	Non
Sp34_10025800	Male	Male
Sp34_10025900	Non	Non
Sp34_10026000	Non	Non
Sp34_10026100	Male	Male
Sp34_10026200	Male	Male
Sp34_10026310	Male	Male
Sp34_10026400	Male	Male
Sp34_10026500	Male	Male
Sp34_10026600	Non	Non
Sp34_10026700	Male	Male
Sp34_10026800	Male	Male
Sp34_10026900	Non	Non
Sp34_10027000	Non	Non
Sp34_10027100	Male	Non
Sp34_10027200	Non	Non
Sp34_10027300	Male	Male
Sp34_10027400	Male	Female
Sp34_10027510	Non	Non
Sp34_10027520	Non	Male
Sp34_10027600	Male	Non
Sp34_10027710	Non	Non
Sp34_10027720	Female	Non
Sp34_10027800	Non	Non
Sp34_10027910	Female	Female
Sp34_10028000	Female	Female
Sp34_10028100	Non	Female
Sp34_10028200	Female	Female
Sp34_10028300	Non	Male
Sp34_10028400	Female	Female
Sp34_10028500	Female	Female
Sp34_10028600	Non	Female
Sp34_10028710	Non	Female
Sp34_10028800	Non	Female
Sp34_10028900	Male	Male
Sp34_10029000	Male	Male
Sp34_10029100	Male	Male
Sp34_10029200	Male	Male
Sp34_10029300	Male	Non
Sp34_10029400	Male	Male
Sp34_10029500	Male	Male
Sp34_10029600	Female	Female
Sp34_10029700	Female	Non
Sp34_10029800	Male	Female
Sp34_10029910	Female	Female
Sp34_10030000	Female	Female
Sp34_10030110	Non	Non
Sp34_10030200	Male	Male
Sp34_10030300	Female	Female
Sp34_10030400	Female	Female
Sp34_10030500	Female	Female
Sp34_10030600	Female	Female
Sp34_10030700	Female	Female
Sp34_10030800	Male	Non
Sp34_10030900	Male	Non
Sp34_10031000	Female	Female
Sp34_10031110	Non	Non
Sp34_10031120	Non	Non
Sp34_10031200	Non	Female
Sp34_10031310	Male	Male
Sp34_10031400	Male	Non
Sp34_10031500	Male	Female
Sp34_10031600	Female	Female
Sp34_10031700	Female	Female
Sp34_10031800	Male	Male
Sp34_10031900	Non	Non
Sp34_10032010	Male	Male
Sp34_10032020	Female	Female
Sp34_10032030	Male	Male
Sp34_10032100	Non	Male
Sp34_10032200	Non	Male
Sp34_10032300	Non	Non
Sp34_10032400	Female	Female
Sp34_10032500	Non	Non
Sp34_10032600	Female	Female
Sp34_10032700	Male	Male
Sp34_10032800	Non	Female
Sp34_10032900	Male	Male
Sp34_10033000	Male	Male
Sp34_10033100	Non	Female
Sp34_10033200	Female	Non
Sp34_10033310	Male	Female
Sp34_10033320	Female	Female
Sp34_10033400	Non	Non
Sp34_10033500	Non	Non
Sp34_10033600	Non	Non
Sp34_10033700	Male	Non
Sp34_10033800	Female	Female
Sp34_10033900	Female	Female
Sp34_10034010	Female	Female
Sp34_10034100	Male	Male
Sp34_10034200	Male	Male
Sp34_10034300	Male	Male
Sp34_10034400	Non	Non
Sp34_10034500	Non	Non
Sp34_10034610	Male	Female
Sp34_10034700	Female	Female
Sp34_10034800	Non	Female
Sp34_10034900	Male	Male
Sp34_10035000	Non	Female
Sp34_10035100	Male	Male
Sp34_10035200	Non	Non
Sp34_10035300	Non	Female
Sp34_10035400	Non	Non
Sp34_10035500	Female	Female
Sp34_10035600	Non	Non
Sp34_10035700	Female	Female
Sp34_10035810	Male	Non
Sp34_10035900	Female	Female
Sp34_10036000	Non	Non
Sp34_10036110	Male	Male
Sp34_10036120	Non	Non
Sp34_10036200	Male	Male
Sp34_10036300	Male	Non
Sp34_10036400	Non	Non
Sp34_10036500	Non	Male
Sp34_10036600	Non	Female
Sp34_10036700	Female	Female
Sp34_10036810	Male	Non
Sp34_10036900	Non	Non
Sp34_10037010	Male	Male
Sp34_10037020	Non	Non
Sp34_10037100	Female	Female
Sp34_10037200	Non	Non
Sp34_10037300	Non	Female
Sp34_10037400	Female	Female
Sp34_10037500	Non	Non
Sp34_10037610	Non	Non
Sp34_10037700	Male	Male
Sp34_10037800	Non	Male
Sp34_10037900	Non	Non
Sp34_10038000	Non	Female
Sp34_10038100	Non	Female
Sp34_10038200	Non	Male
Sp34_10038300	Non	Non
Sp34_10038400	Male	Male
Sp34_10038500	Male	Male
Sp34_10038600	Non	Non
Sp34_10038700	Male	Male
Sp34_10038800	Non	Non
Sp34_10038910	Non	Non
Sp34_10039010	Male	Male
Sp34_10039100	Male	Male
Sp34_10039200	Female	Female
Sp34_10039300	Female	Female
Sp34_10039400	Non	Non
Sp34_10039500	Female	Non
Sp34_10039600	Female	Female
Sp34_10039710	Non	Female
Sp34_10039810	Female	Female
Sp34_10039910	Non	Non
Sp34_10040000	Male	Male
Sp34_10040100	Male	Male
Sp34_10040210	Male	Male
Sp34_10040300	Non	Non
Sp34_10040400	Non	Non
Sp34_10040510	Male	Male
Sp34_10040610	Male	Male
Sp34_10040700	Non	Male
Sp34_10040810	Non	Non
Sp34_10040900	Non	Non
Sp34_10041000	Male	Male
Sp34_10041100	Male	Male
Sp34_10041200	Non	Non
Sp34_10041300	Male	Male
Sp34_10041400	Non	Non
Sp34_10041500	Male	Male
Sp34_10041610	Male	Male
Sp34_10041700	Male	Male
Sp34_10041800	Male	Non
Sp34_10041900	Female	Female
Sp34_10042000	Female	Female
Sp34_10042100	Non	Non
Sp34_10042200	Non	Non
Sp34_10042300	Male	Male
Sp34_10042400	Non	Non
Sp34_10042500	Female	Female
Sp34_10042600	Non	Non
Sp34_10042700	Male	Male
Sp34_10042800	Male	Male
Sp34_10042900	Female	Female
Sp34_10043010	Non	Non
Sp34_10043020	Non	Non
Sp34_10043100	Female	Female
Sp34_10043210	Non	Male
Sp34_10043220	Non	Non
Sp34_10043300	Female	Female
Sp34_10043400	Non	Non
Sp34_10043500	Male	Male
Sp34_10043600	Female	Female
Sp34_10043700	Male	Male
Sp34_10043800	Non	Non
Sp34_10043900	Non	Non
Sp34_10044000	Non	Non
Sp34_10044100	Female	Female
Sp34_10044210	Male	Male
Sp34_10044300	Male	Female
Sp34_10044500	Male	Male
Sp34_10044610	Female	Female
Sp34_10044800	Female	Female
Sp34_10044900	Female	Male
Sp34_10045000	Female	Non
Sp34_10045100	Non	Non
Sp34_10045200	Non	Non
Sp34_10045300	Female	Male
Sp34_10045400	Male	Male
Sp34_10045500	Non	Male
Sp34_10045600	Female	Female
Sp34_10045700	Male	Male
Sp34_10045800	Non	Female
Sp34_10045900	Female	Non
Sp34_10046000	Male	Male
Sp34_10046100	Male	Non
Sp34_10046200	Non	Non
Sp34_10046310	Female	Female
Sp34_10046410	Non	Non
Sp34_10046500	Male	Male
Sp34_10046600	Male	Male
Sp34_10046700	Male	Male
Sp34_10046800	Male	Non
Sp34_10046900	Non	Non
Sp34_10047010	Non	Non
Sp34_10047020	Male	Male
Sp34_10047100	Male	Male
Sp34_10047200	Female	Female
Sp34_10047300	Male	Male
Sp34_10047400	Female	Female
Sp34_10047500	Female	Female
Sp34_10047600	Male	Male
Sp34_10047700	Non	Non
Sp34_10047800	Female	Female
Sp34_10047900	Female	Female
Sp34_10048000	Female	Female
Sp34_10048100	Male	Male
Sp34_10048200	Female	Female
Sp34_10048310	Female	Female
Sp34_10048400	Male	Male
Sp34_10048510	Female	Female
Sp34_10048610	Male	Male
Sp34_10048620	Non	Non
Sp34_10048700	Male	Male
Sp34_10048800	Male	Male
Sp34_10048900	Non	Non
Sp34_10049000	Non	Female
Sp34_10049100	Female	Female
Sp34_10049200	Female	Female
Sp34_10049300	Male	Male
Sp34_10049400	Non	Non
Sp34_10049500	Male	Male
Sp34_10049600	Non	Non
Sp34_10049700	Non	Non
Sp34_10049800	Female	Female
Sp34_10049900	Female	Female
Sp34_10050000	Non	Non
Sp34_10050100	Male	Male
Sp34_10050200	Female	Female
Sp34_10050300	Non	Non
Sp34_10050400	Non	Male
Sp34_10050500	Male	Male
Sp34_10050600	Female	Female
Sp34_10050700	Male	Male
Sp34_10050800	Non	Non
Sp34_10050900	Non	Non
Sp34_10051000	Female	Female
Sp34_10051100	Non	Non
Sp34_10051200	Male	Male
Sp34_10051300	Female	Female
Sp34_10051400	Female	Female
Sp34_10051500	Female	Female
Sp34_10051600	Non	Male
Sp34_10051700	Non	Male
Sp34_10051810	Male	Male
Sp34_10051820	Male	Male
Sp34_10051910	Male	Male
Sp34_10051920	Male	Male
Sp34_10051930	Male	Male
Sp34_10051940	Male	Male
Sp34_10051950	Male	Male
Sp34_10052010	Non	Female
Sp34_10052100	Female	Female
Sp34_10052200	Female	Female
Sp34_10052300	Non	Non
Sp34_10052400	Female	Female
Sp34_10052500	Female	Female
Sp34_10052600	Non	Non
Sp34_10052700	Male	Male
Sp34_10052800	Non	Female
Sp34_10052900	Male	Male
Sp34_10053000	Female	Female
Sp34_10053100	Female	Non
Sp34_10053200	Non	Non
Sp34_10053300	Non	Non
Sp34_10053400	Non	Non
Sp34_10053500	Non	Male
Sp34_10053600	Non	Non
Sp34_10053700	Female	Female
Sp34_10053800	Female	Non
Sp34_10053900	Male	Male
Sp34_10054000	Non	Male
Sp34_10054100	Male	Male
Sp34_10054200	Non	Non
Sp34_10054300	Male	Male
Sp34_10054400	Male	Male
Sp34_10054500	Non	Non
Sp34_10054600	Male	Non
Sp34_10054700	Non	Non
Sp34_10054800	Female	Female
Sp34_10054910	Male	Female
Sp34_10054920	Female	Female
Sp34_10055010	Non	Non
Sp34_10055100	Non	Female
Sp34_10055200	Non	Non
Sp34_10055300	Non	Non
Sp34_10055400	Non	Non
Sp34_10055500	Non	Non
Sp34_10055610	Non	Female
Sp34_10055700	Non	Non
Sp34_10055800	Non	Non
Sp34_10055900	Non	Female
Sp34_10056000	Non	Female
Sp34_10056100	Female	Female
Sp34_10056110	Male	Male
Sp34_10056200	Female	Female
Sp34_10056300	Female	Female
Sp34_10056400	Male	Male
Sp34_10056500	Non	Non
Sp34_10056600	Male	Male
Sp34_10056700	Male	Male
Sp34_10056800	Female	Female
Sp34_10056900	Male	Male
Sp34_10057000	Male	Male
Sp34_10057100	Non	Female
Sp34_10057200	Female	Female
Sp34_10057300	Non	Non
Sp34_10057400	Female	Non
Sp34_10057500	Non	Male
Sp34_10057600	Female	Female
Sp34_10057710	Male	Male
Sp34_10057800	Male	Male
Sp34_10057910	Non	Female
Sp34_10058000	Non	Non
Sp34_10058100	Female	Female
Sp34_10058200	Non	Female
Sp34_10058310	Female	Female
Sp34_10058400	Female	Female
Sp34_10058500	Non	Non
Sp34_10058600	Male	Male
Sp34_10058700	Male	Male
Sp34_10058800	Female	Female
Sp34_10058900	Male	Male
Sp34_10059000	Non	Non
Sp34_10059100	Non	Male
Sp34_10059200	Male	Male
Sp34_10059300	Female	Female
Sp34_10059400	Non	Female
Sp34_10059500	Male	Male
Sp34_10059600	Non	Non
Sp34_10059710	Non	Non
Sp34_10059810	Male	Non
Sp34_10059900	Female	Female
Sp34_10060000	Male	Male
Sp34_10060100	Female	Female
Sp34_10060300	Non	Non
Sp34_10060410	Non	Male
Sp34_10060510	Female	Non
Sp34_10060600	Male	Male
Sp34_10060700	Non	Non
Sp34_10060810	Non	Non
Sp34_10060900	Non	Non
Sp34_10061000	Non	Non
Sp34_10061100	Non	Non
Sp34_10061200	Female	Female
Sp34_10061300	Non	Non
Sp34_10061400	Non	Non
Sp34_10061500	Male	Male
Sp34_10061600	Non	Non
Sp34_10061700	Non	Non
Sp34_10061810	Female	Female
Sp34_10061900	Non	Non
Sp34_10062000	Non	Male
Sp34_10062100	Non	Male
Sp34_10062200	Female	Female
Sp34_10062300	Non	Non
Sp34_10062400	Female	Female
Sp34_10062500	Female	Female
Sp34_10062600	Male	Male
Sp34_10062700	Non	Male
Sp34_10062800	Non	Non
Sp34_10062900	Female	Female
Sp34_10063000	Non	Non
Sp34_10063100	Non	Non
Sp34_10063200	Female	Female
Sp34_10063300	Female	Female
Sp34_10063400	Male	Male
Sp34_10063500	Non	Male
Sp34_10063600	Male	Non
Sp34_10063700	Non	Non
Sp34_10063800	Non	Non
Sp34_10063900	Male	Male
Sp34_10064000	Male	Male
Sp34_10064100	Non	Non
Sp34_10064200	Non	Non
Sp34_10064300	Non	Non
Sp34_10064400	Female	Female
Sp34_10064500	Non	Female
Sp34_10064600	Non	Non
Sp34_10064700	Non	Female
Sp34_10064800	Non	Female
Sp34_10064900	Non	Female
Sp34_10065110	Male	Non
Sp34_10065200	Non	Male
Sp34_10065310	Non	Non
Sp34_10065400	Non	Non
Sp34_10065500	Non	Female
Sp34_10065600	Non	Non
Sp34_10065700	Male	Male
Sp34_10065800	Non	Non
Sp34_10065900	Female	Female
Sp34_10066000	Non	Non
Sp34_10066100	Male	Male
Sp34_10066200	Female	Female
Sp34_10066300	Male	Male
Sp34_10066400	Male	Male
Sp34_10066500	Male	Male
Sp34_10066600	Male	Male
Sp34_10066700	Female	Female
Sp34_10066800	Non	Non
Sp34_10066900	Female	Female
Sp34_10067000	Non	Non
Sp34_10067100	Male	Male
Sp34_10067200	Male	Male
Sp34_10067300	Female	Female
Sp34_10067400	Female	Female
Sp34_10067500	Male	Male
Sp34_10067600	Non	Non
Sp34_10067700	Male	Male
Sp34_10067800	Female	Female
Sp34_10067900	Non	Non
Sp34_10068010	Female	Female
Sp34_10068020	Female	Female
Sp34_10068100	Non	Non
Sp34_10068200	Female	Female
Sp34_10068300	Non	Non
Sp34_10068400	Female	Female
Sp34_10068500	Female	Female
Sp34_10068600	Non	Non
Sp34_10068700	Male	Male
Sp34_10068800	Non	Non
Sp34_10068900	Male	Male
Sp34_10069010	Non	Male
Sp34_10069100	Male	Male
Sp34_10069200	Female	Female
Sp34_10069300	Non	Non
Sp34_10069400	Male	Male
Sp34_10069500	Non	Male
Sp34_10069600	Non	Non
Sp34_10069700	Female	Female
Sp34_10069800	Non	Non
Sp34_10069900	Female	Female
Sp34_10070000	Non	Non
Sp34_10070100	Non	Non
Sp34_10070200	Non	Non
Sp34_10070300	Male	Male
Sp34_10070400	Non	Non
Sp34_10070500	Male	Male
Sp34_10070600	Male	Male
Sp34_10070710	Non	Female
Sp34_10070720	Female	Female
Sp34_10070800	Female	Female
Sp34_10070900	Non	Non
Sp34_10071000	Non	Non
Sp34_10071100	Female	Female
Sp34_10071200	Non	Non
Sp34_10071300	Female	Female
Sp34_10071400	Male	Male
Sp34_10071510	Male	Male
Sp34_10071520	Non	Non
Sp34_10071610	Male	Male
Sp34_10071620	Male	Male
Sp34_10071700	Non	Non
Sp34_10071800	Non	Non
Sp34_10071910	Non	Non
Sp34_10071920	Male	Male
Sp34_10072000	Non	Non
Sp34_10072100	Male	Male
Sp34_10072210	Male	Male
Sp34_10072220	Male	Male
Sp34_10072500	Male	Male
Sp34_10072610	Female	Female
Sp34_10072700	Female	Female
Sp34_10072910	Male	Male
Sp34_10073000	Male	Male
Sp34_10073100	Non	Female
Sp34_10073211	Female	Female
Sp34_10073212	Female	Female
Sp34_10073220	Female	Female
Sp34_10073310	Non	Non
Sp34_10073400	Female	Female
Sp34_10073500	Non	Non
Sp34_10073600	Non	Male
Sp34_10073700	Non	Female
Sp34_10073800	Female	Female
Sp34_10073900	Non	Female
Sp34_10074000	Non	Non
Sp34_10074100	Female	Female
Sp34_10074210	Male	Male
Sp34_10074220	Non	Non
Sp34_10074300	Non	Non
Sp34_10074400	Non	Female
Sp34_10074500	Non	Non
Sp34_10074600	Non	Non
Sp34_10074700	Non	Non
Sp34_10074800	Non	Female
Sp34_10074910	Female	Female
Sp34_10075000	Non	Female
Sp34_10075100	Non	Non
Sp34_10075200	Female	Female
Sp34_10075300	Female	Female
Sp34_10075510	Female	Female
Sp34_10075600	Non	Male
Sp34_10075700	Male	Non
Sp34_10075800	Male	Non
Sp34_10075900	Female	Female
Sp34_10076010	Female	Female
Sp34_10076020	Male	Male
Sp34_10076110	Female	Female
Sp34_10076200	Male	Female
Sp34_10076310	Non	Non
Sp34_10076400	Non	Non
Sp34_10076500	Non	Non
Sp34_10076600	Non	Male
Sp34_10076800	Non	Male
Sp34_10076900	Non	Non
Sp34_10077000	Non	Non
Sp34_10077100	Non	Female
Sp34_10077200	Non	Non
Sp34_10077300	Non	Non
Sp34_10077500	Non	Non
Sp34_10077600	Non	Female
Sp34_10077700	Non	Non
Sp34_10077800	Female	Female
Sp34_10077900	Non	Non
Sp34_10078000	Male	Male
Sp34_10078110	Male	Male
Sp34_10078200	Non	Non
Sp34_10078300	Female	Female
Sp34_10078410	Non	Non
Sp34_10078420	Female	Non
Sp34_10078500	Female	Female
Sp34_10078600	Female	Female
Sp34_10078700	Non	Female
Sp34_10078800	Female	Female
Sp34_10078900	Non	Non
Sp34_10079010	Non	Non
Sp34_10079100	Non	Non
Sp34_10079200	Non	Male
Sp34_10079300	Male	Male
Sp34_10079400	Male	Non
Sp34_10079500	Female	Female
Sp34_10079600	Non	Non
Sp34_10079700	Male	Male
Sp34_10079900	Male	Male
Sp34_10080000	Male	Male
Sp34_10080100	Male	Male
Sp34_10080200	Non	Non
Sp34_10080310	Non	Non
Sp34_10080320	Male	Male
Sp34_10080400	Male	Male
Sp34_10080500	Non	Non
Sp34_10080600	Female	Non
Sp34_10080700	Non	Non
Sp34_10080800	Female	Female
Sp34_10080910	Female	Female
Sp34_10080920	Male	Male
Sp34_10081000	Non	Male
Sp34_10081100	Female	Female
Sp34_10081200	Non	Non
Sp34_10081310	Non	Non
Sp34_10081320	Female	Non
Sp34_10081400	Non	Female
Sp34_10081500	Female	Female
Sp34_10081610	Male	Male
Sp34_10081700	Non	Female
Sp34_10081800	Male	Male
Sp34_10081900	Non	Female
Sp34_10082010	Non	Non
Sp34_10082020	Non	Non
Sp34_10082030	Male	Male
Sp34_10082100	Male	Male
Sp34_10082200	Non	Female
Sp34_10082300	Male	Male
Sp34_10082400	Female	Female
Sp34_10082500	Female	Female
Sp34_10082600	Male	Male
Sp34_10082700	Non	Non
Sp34_10082800	Non	Non
Sp34_10082900	Male	Non
Sp34_10083000	Non	Non
Sp34_10083100	Male	Male
Sp34_10083110	Non	Non
Sp34_10083200	Non	Male
Sp34_10083300	Male	Male
Sp34_10083410	Non	Non
Sp34_10083500	Non	Female
Sp34_10083600	Female	Female
Sp34_10083710	Non	Male
Sp34_10083800	Female	Female
Sp34_10083900	Female	Female
Sp34_10084000	Non	Female
Sp34_10084100	Non	Male
Sp34_10084200	Female	Male
Sp34_10084300	Male	Male
Sp34_10084400	Non	Non
Sp34_10084500	Male	Male
Sp34_10084600	Non	Non
Sp34_10084700	Male	Male
Sp34_10084810	Non	Female
Sp34_10084900	Non	Non
Sp34_10085000	Non	Female
Sp34_10085110	Male	Non
Sp34_10085200	Non	Non
Sp34_10085300	Non	Non
Sp34_10085400	Non	Non
Sp34_10085500	Non	Non
Sp34_10085600	Non	Non
Sp34_10085700	Female	Female
Sp34_10085800	Male	Male
Sp34_10085900	Non	Non
Sp34_10086000	Female	Female
Sp34_10086100	Male	Male
Sp34_10086200	Male	Male
Sp34_10086300	Male	Male
Sp34_10086400	Male	Male
Sp34_10086500	Female	Female
Sp34_10086600	Male	Female
Sp34_10086700	Female	Female
Sp34_10086800	Female	Female
Sp34_10086900	Female	Female
Sp34_10087000	Female	Female
Sp34_10087100	Non	Non
Sp34_10087200	Non	Female
Sp34_10087300	Female	Non
Sp34_10087410	Non	Non
Sp34_10087500	Male	Male
Sp34_10087600	Male	Male
Sp34_10087700	Non	Non
Sp34_10087800	Male	Male
Sp34_10087900	Male	Male
Sp34_10088000	Non	Non
Sp34_10088100	Male	Male
Sp34_10088200	Non	Non
Sp34_10088300	Non	Non
Sp34_10088410	Non	Non
Sp34_10088500	Non	Female
Sp34_10088600	Non	Male
Sp34_10088700	Female	Female
Sp34_10088800	Female	Female
Sp34_10088900	Non	Non
Sp34_10089000	Non	Non
Sp34_10089100	Non	Non
Sp34_10089210	Non	Non
Sp34_10089220	Non	Non
Sp34_10089300	Non	Non
Sp34_10089400	Non	Female
Sp34_10089510	Male	Male
Sp34_10089600	Non	Non
Sp34_10089700	Male	Male
Sp34_10089800	Non	Non
Sp34_10089900	Non	Female
Sp34_10090000	Male	Non
Sp34_10090100	Non	Non
Sp34_10090200	Female	Female
Sp34_10090300	Female	Female
Sp34_10090400	Female	Non
Sp34_10090500	Non	Non
Sp34_10090600	Female	Female
Sp34_10090700	Male	Non
Sp34_10090810	Non	Non
Sp34_10091000	Female	Female
Sp34_10091100	Non	Non
Sp34_10091200	Male	Male
Sp34_10091300	Non	Female
Sp34_10091400	Female	Female
Sp34_10091500	Non	Non
Sp34_10091600	Male	Male
Sp34_10091700	Male	Male
Sp34_10091800	Male	Male
Sp34_10091900	Non	Male
Sp34_10092000	Male	Male
Sp34_10092100	Non	Non
Sp34_10092200	Non	Non
Sp34_10092300	Male	Non
Sp34_10092400	Male	Non
Sp34_10092500	Non	Non
Sp34_10092600	Non	Non
Sp34_10092700	Non	Male
Sp34_10092810	Non	Female
Sp34_10092900	Non	Non
Sp34_10093000	Non	Non
Sp34_10093110	Non	Female
Sp34_10093210	Non	Female
Sp34_10093300	Male	Male
Sp34_10093400	Male	Male
Sp34_10093510	Female	Female
Sp34_10093600	Female	Female
Sp34_10093700	Female	Female
Sp34_10093800	Non	Non
Sp34_10093900	Non	Non
Sp34_10094010	Female	Female
Sp34_10094100	Female	Non
Sp34_10094300	Female	Female
Sp34_10094400	Non	Non
Sp34_10094500	Male	Male
Sp34_10094600	Non	Non
Sp34_10094700	Non	Non
Sp34_10094800	Non	Non
Sp34_10094900	Male	Male
Sp34_10095000	Non	Non
Sp34_10095100	Non	Non
Sp34_10095200	Female	Female
Sp34_10095300	Non	Male
Sp34_10095400	Female	Female
Sp34_10095500	Male	Non
Sp34_10095600	Female	Female
Sp34_10095700	Non	Non
Sp34_10095800	Non	Non
Sp34_10095900	Non	Male
Sp34_10096000	Non	Non
Sp34_10096100	Non	Non
Sp34_10096200	Non	Non
Sp34_10096300	Non	Non
Sp34_10096400	Non	Non
Sp34_10096500	Male	Non
Sp34_10096600	Male	Non
Sp34_10096700	Female	Female
Sp34_10096800	Male	Female
Sp34_10096900	Male	Non
Sp34_10097000	Female	Female
Sp34_10097100	Male	Male
Sp34_10097200	Female	Female
Sp34_10097300	Female	Female
Sp34_10097400	Non	Non
Sp34_10097500	Non	Female
Sp34_10097600	Male	Non
Sp34_10097700	Non	Non
Sp34_10097800	Female	Female
Sp34_10097910	Non	Non
Sp34_10098010	Non	Non
Sp34_10098100	Female	Female
Sp34_10098200	Non	Female
Sp34_10098300	Male	Male
Sp34_10098400	Non	Male
Sp34_10098500	Non	Non
Sp34_10098600	Female	Female
Sp34_10098700	Male	Male
Sp34_10098800	Non	Non
Sp34_10098900	Male	Male
Sp34_10099000	Male	Male
Sp34_10099110	Female	Female
Sp34_10099200	Female	Female
Sp34_10099300	Female	Non
Sp34_10099400	Female	Female
Sp34_10099600	Female	Female
Sp34_10099700	Non	Non
Sp34_10099800	Female	Female
Sp34_10099900	Male	Male
Sp34_10100000	Non	Female
Sp34_10100100	Female	Female
Sp34_10100210	Female	Female
Sp34_10100220	Female	Female
Sp34_10100300	Non	Female
Sp34_10100400	Female	Female
Sp34_10100500	Non	Male
Sp34_10100600	Non	Non
Sp34_10100700	Non	Non
Sp34_10100800	Non	Non
Sp34_10100900	Male	Female
Sp34_10101000	Non	Non
Sp34_10101100	Male	Male
Sp34_10101200	Female	Female
Sp34_10101300	Non	Female
Sp34_10101400	Non	Non
Sp34_10101510	Non	Non
Sp34_10101600	Male	Non
Sp34_10101700	Non	Non
Sp34_10101800	Non	Non
Sp34_10101910	Non	Non
Sp34_10102000	Non	Non
Sp34_10102100	Non	Male
Sp34_10102200	Non	Non
Sp34_10102300	Non	Non
Sp34_10102400	Non	Non
Sp34_10102500	Non	Non
Sp34_10102600	Non	Non
Sp34_10102700	Female	Female
Sp34_10102800	Non	Non
Sp34_10102900	Non	Non
Sp34_10103000	Non	Non
Sp34_10103100	Non	Non
Sp34_10103200	Non	Male
Sp34_10103310	Non	Male
Sp34_10103410	Non	Male
Sp34_10103500	Non	Non
Sp34_10103600	Non	Non
Sp34_10103700	Non	Non
Sp34_10103800	Female	Female
Sp34_10103900	Non	Non
Sp34_10104000	Non	Non
Sp34_10104100	Non	Non
Sp34_10104200	Non	Non
Sp34_10104300	Non	Non
Sp34_10104410	Non	Non
Sp34_10104500	Non	Non
Sp34_10104600	Non	Non
Sp34_10104700	Female	Female
Sp34_10104810	Male	Male
Sp34_10104900	Male	Male
Sp34_10105000	Non	Female
Sp34_10105110	Male	Male
Sp34_10105200	Male	Non
Sp34_10105300	Non	Female
Sp34_10105400	Female	Female
Sp34_10105500	Non	Male
Sp34_10105600	Male	Male
Sp34_10105610	Non	Non
Sp34_10105700	Female	Female
Sp34_10105800	Male	Male
Sp34_10105900	Non	Non
Sp34_10106000	Non	Male
Sp34_10106100	Non	Male
Sp34_10106200	Non	Non
Sp34_10106300	Non	Non
Sp34_10106400	Non	Non
Sp34_10106500	Male	Male
Sp34_10106600	Female	Female
Sp34_10106700	Female	Female
Sp34_10106810	Female	Female
Sp34_10106900	Non	Non
Sp34_10107100	Female	Female
Sp34_10107200	Non	Female
Sp34_10107310	Non	Female
Sp34_10107400	Non	Non
Sp34_10107500	Male	Non
Sp34_10107600	Non	Non
Sp34_10107700	Male	Non
Sp34_10107800	Non	Male
Sp34_10107900	Non	Non
Sp34_10108000	Non	Non
Sp34_10108100	Female	Female
Sp34_10108210	Female	Female
Sp34_10108220	Non	Female
Sp34_10108230	Female	Female
Sp34_10108300	Non	Female
Sp34_10108400	Non	Non
Sp34_10108500	Female	Female
Sp34_10108600	Female	Female
Sp34_10108700	Non	Non
Sp34_10108800	Non	Non
Sp34_10108900	Non	Non
Sp34_10109010	Non	Male
Sp34_10109100	Non	Non
Sp34_10109200	Non	Male
Sp34_10109300	Male	Non
Sp34_10109400	Non	Non
Sp34_10109500	Non	Male
Sp34_10109610	Female	Female
Sp34_10109700	Non	Male
Sp34_10109800	Male	Male
Sp34_10109900	Male	Female
Sp34_10110000	Female	Female
Sp34_10110100	Non	Female
Sp34_10110200	Non	Female
Sp34_10110300	Non	Non
Sp34_10110400	Female	Female
Sp34_10110500	Non	Female
Sp34_10110600	Female	Female
Sp34_10110800	Female	Female
Sp34_10110900	Non	Female
Sp34_10111000	Female	Female
Sp34_10111100	Male	Male
Sp34_10111200	Male	Male
Sp34_10111310	Female	Female
Sp34_10111410	Non	Non
Sp34_10111500	Non	Female
Sp34_10111600	Female	Female
Sp34_10111700	Female	Female
Sp34_10111800	Non	Non
Sp34_10111900	Male	Male
Sp34_10112000	Male	Male
Sp34_10112100	Non	Non
Sp34_10112200	Non	Non
Sp34_10112300	Non	Non
Sp34_10112400	Non	Non
Sp34_10112500	Non	Non
Sp34_10112600	Non	Female
Sp34_10112700	Non	Female
Sp34_10112800	Female	Female
Sp34_10112900	Non	Non
Sp34_10113000	Non	Non
Sp34_10113100	Non	Non
Sp34_10113200	Non	Non
Sp34_10113300	Female	Female
Sp34_10113400	Male	Male
Sp34_10113500	Non	Non
Sp34_10113600	Non	Non
Sp34_10113710	Non	Non
Sp34_10113800	Non	Non
Sp34_10113900	Female	Non
Sp34_10114110	Female	Female
Sp34_10114120	Male	Male
Sp34_10114200	Male	Male
Sp34_10114300	Non	Female
Sp34_10114410	Female	Female
Sp34_10114500	Male	Male
Sp34_10114600	Male	Male
Sp34_10114710	Male	Non
Sp34_10114810	Non	Non
Sp34_10114900	Non	Male
Sp34_10115000	Female	Female
Sp34_10115100	Female	Female
Sp34_10115200	Non	Non
Sp34_10115300	Non	Non
Sp34_10115400	Non	Non
Sp34_10115510	Female	Female
Sp34_10115600	Female	Non
Sp34_10115700	Non	Non
Sp34_10115800	Female	Non
Sp34_10115900	Female	Female
Sp34_10116000	Female	Female
Sp34_10116100	Female	Female
Sp34_10116200	Female	Female
Sp34_10116300	Male	Male
Sp34_10116400	Non	Male
Sp34_10116510	Female	Female
Sp34_10116600	Non	Male
Sp34_10116700	Non	Female
Sp34_10116800	Non	Non
Sp34_10116900	Non	Non
Sp34_10117000	Non	Non
Sp34_10117100	Male	Male
Sp34_10117200	Female	Female
Sp34_10117300	Non	Non
Sp34_10117400	Male	Male
Sp34_10117500	Male	Male
Sp34_10117600	Non	Female
Sp34_10117700	Female	Female
Sp34_10117810	Non	Non
Sp34_10117900	Non	Non
Sp34_10118010	Non	Female
Sp34_10118100	Male	Male
Sp34_10118300	Non	Non
Sp34_10118400	Non	Non
Sp34_10118510	Female	Female
Sp34_10118600	Male	Male
Sp34_10118700	Non	Non
Sp34_10118810	Male	Male
Sp34_10118900	Female	Female
Sp34_10119000	Female	Female
Sp34_10119100	Non	Female
Sp34_10119200	Non	Non
Sp34_10119310	Female	Female
Sp34_10119500	Male	Female
Sp34_10119610	Non	Non
Sp34_10119700	Male	Female
Sp34_10119800	Male	Male
Sp34_10119900	Male	Male
Sp34_10120000	Non	Non
Sp34_10120100	Non	Non
Sp34_10120200	Non	Non
Sp34_10120300	Non	Non
Sp34_10120400	Non	Non
Sp34_10120600	Non	Non
Sp34_10120700	Non	Male
Sp34_10120810	Male	Non
Sp34_10120910	Male	Male
Sp34_10121000	Non	Non
Sp34_10121100	Non	Female
Sp34_10121200	Female	Female
Sp34_10121300	Female	Female
Sp34_10121400	Male	Male
Sp34_10121500	Non	Non
Sp34_10121610	Non	Non
Sp34_10121700	Female	Female
Sp34_10121800	Male	Male
Sp34_10121910	Non	Non
Sp34_10122010	Male	Male
Sp34_10122100	Male	Male
Sp34_10122200	Female	Female
Sp34_10122300	Non	Non
Sp34_10122400	Non	Non
Sp34_10122500	Non	Non
Sp34_10122600	Male	Male
Sp34_10122700	Non	Non
Sp34_10122800	Male	Male
Sp34_10122900	Female	Female
Sp34_10123000	Male	Male
Sp34_10123100	Female	Female
Sp34_10123200	Male	Male
Sp34_10123300	Non	Non
Sp34_10123410	Male	Male
Sp34_10123510	Male	Male
Sp34_10123610	Non	Non
Sp34_10123700	Female	Female
Sp34_10123800	Female	Female
Sp34_10123900	Female	Non
Sp34_10124010	Female	Female
Sp34_10124110	Male	Female
Sp34_10124200	Non	Non
Sp34_10124300	Male	Non
Sp34_10124400	Non	Female
Sp34_10124500	Male	Non
Sp34_10124610	Female	Female
Sp34_10124700	Male	Male
Sp34_10124810	Female	Female
Sp34_10124820	Female	Female
Sp34_10124910	Non	Female
Sp34_10125000	Female	Female
Sp34_10125100	Female	Female
Sp34_10125210	Female	Female
Sp34_10125300	Female	Female
Sp34_10125400	Non	Female
Sp34_10125500	Female	Female
Sp34_10125600	Male	Non
Sp34_10125700	Non	Non
Sp34_10125800	Non	Non
Sp34_10125900	Non	Non
Sp34_10126000	Non	Non
Sp34_10126100	Non	Non
Sp34_10126200	Non	Non
Sp34_10126300	Non	Non
Sp34_10126400	Non	Non
Sp34_10126500	Non	Non
Sp34_10126600	Non	Non
Sp34_10126700	Non	Non
Sp34_10126800	Non	Non
Sp34_10126900	Non	Non
Sp34_10127000	Non	Non
Sp34_10127100	Non	Non
Sp34_10127200	Non	Non
Sp34_10127300	Non	Non
Sp34_10127400	Non	Non
Sp34_10127500	Male	Non
Sp34_10127600	Non	Non
Sp34_10127700	Non	Non
Sp34_10127900	Non	Non
Sp34_10128000	Non	Non
Sp34_10128100	Non	Non
Sp34_10128200	Female	Non
Sp34_10128300	Non	Non
Sp34_10128400	Non	Non
Sp34_10128500	Non	Non
Sp34_10128600	Non	Non
Sp34_10128700	Non	Female
Sp34_10128800	Non	Non
Sp34_10128910	Non	Non
Sp34_10129000	Non	Non
Sp34_10129100	Non	Non
Sp34_10129200	Non	Non
Sp34_10129300	Non	Non
Sp34_10129400	Male	Male
Sp34_10129500	Non	Non
Sp34_10129600	Non	Non
Sp34_10129700	Non	Non
Sp34_10129800	Non	Non
Sp34_10129900	Non	Non
Sp34_10130000	Non	Non
Sp34_10130100	Non	Non
Sp34_10130200	Non	Non
Sp34_10130300	Non	Non
Sp34_10130400	Non	Non
Sp34_10130500	Male	Male
Sp34_10130600	Non	Non
Sp34_10130700	Non	Non
Sp34_10130800	Male	Male
Sp34_10130900	Non	Non
Sp34_10131000	Non	Non
Sp34_10131100	Non	Non
Sp34_10131200	Non	Non
Sp34_10131300	Non	Non
Sp34_10131400	Non	Non
Sp34_10131500	Non	Non
Sp34_10131600	Non	Non
Sp34_10131700	Non	Non
Sp34_10131800	Male	Non
Sp34_10131900	Non	Non
Sp34_10132010	Non	Non
Sp34_10132020	Female	Female
Sp34_10132100	Male	Male
Sp34_10132200	Non	Non
Sp34_10132310	Female	Female
Sp34_10132400	Male	Male
Sp34_10132500	Female	Female
Sp34_10132600	Female	Female
Sp34_10132700	Female	Female
Sp34_10132800	Male	Non
Sp34_10132900	Non	Non
Sp34_10133000	Female	Female
Sp34_10133110	Female	Female
Sp34_10133120	Female	Female
Sp34_10133200	Non	Non
Sp34_10133300	Non	Non
Sp34_10133400	Non	Non
Sp34_10133500	Male	Non
Sp34_10133600	Non	Non
Sp34_10133700	Non	Non
Sp34_10133800	Female	Female
Sp34_10133900	Male	Male
Sp34_10134010	Non	Non
Sp34_10134100	Female	Female
Sp34_10134210	Non	Female
Sp34_10134300	Non	Female
Sp34_10134400	Non	Non
Sp34_10134500	Non	Non
Sp34_10134610	Non	Non
Sp34_10134620	Non	Non
Sp34_10134700	Female	Female
Sp34_10134800	Non	Female
Sp34_10134900	Male	Male
Sp34_10135010	Non	Female
Sp34_10135110	Male	Non
Sp34_10135210	Non	Female
Sp34_10135300	Male	Female
Sp34_10135400	Male	Male
Sp34_10135500	Non	Non
Sp34_10135600	Female	Female
Sp34_10135700	Non	Non
Sp34_10135800	Female	Female
Sp34_10135900	Male	Male
Sp34_10136000	Male	Male
Sp34_10136100	Male	Female
Sp34_10136200	Male	Male
Sp34_10136300	Non	Non
Sp34_10136400	Non	Non
Sp34_10136500	Male	Non
Sp34_10136610	Non	Non
Sp34_10136700	Non	Non
Sp34_10136800	Non	Non
Sp34_10136900	Male	Male
Sp34_10137000	Female	Female
Sp34_10137110	Female	Non
Sp34_10137200	Non	Non
Sp34_10137400	Male	Male
Sp34_10137510	Female	Female
Sp34_10137700	Non	Non
Sp34_10137800	Non	Non
Sp34_10137900	Non	Non
Sp34_10138000	Non	Male
Sp34_10138100	Male	Male
Sp34_10138200	Female	Female
Sp34_10138300	Male	Male
Sp34_10138400	Male	Male
Sp34_10138500	Male	Non
Sp34_10138600	Female	Non
Sp34_10138700	Male	Male
Sp34_10138800	Male	Male
Sp34_10138900	Non	Non
Sp34_10139010	Male	Male
Sp34_10139020	Female	Female
Sp34_10139110	Male	Male
Sp34_10139200	Female	Female
Sp34_10139300	Non	Female
Sp34_10139400	Male	Female
Sp34_10139500	Non	Non
Sp34_10139600	Female	Female
Sp34_10139700	Female	Female
Sp34_10139800	Male	Male
Sp34_10139910	Female	Non
Sp34_10140010	Female	Female
Sp34_10140100	Female	Female
Sp34_10140310	Non	Non
Sp34_10140400	Non	Female
Sp34_10140500	Female	Non
Sp34_10140600	Female	Female
Sp34_10140700	Male	Female
Sp34_10140800	Non	Female
Sp34_10140910	Female	Female
Sp34_10140920	Non	Non
Sp34_10141000	Female	Female
Sp34_10141100	Non	Non
Sp34_10141210	Non	Female
Sp34_10141300	Male	Male
Sp34_10141400	Non	Non
Sp34_10141510	Non	Non
Sp34_10141600	Non	Non
Sp34_10141700	Non	Non
Sp34_10141800	Non	Non
Sp34_10141900	Non	Non
Sp34_10142000	Non	Non
Sp34_10142110	Non	Non
Sp34_10142120	Male	Male
Sp34_10142200	Male	Male
Sp34_10142300	Female	Female
Sp34_10142400	Non	Non
Sp34_10142510	Male	Male
Sp34_10142600	Male	Male
Sp34_10142700	Female	Female
Sp34_10142800	Non	Non
Sp34_10142900	Male	Male
Sp34_10143010	Non	Non
Sp34_10143100	Male	Male
Sp34_10143200	Male	Male
Sp34_10143300	Male	Male
Sp34_10143400	Male	Male
Sp34_10143500	Non	Non
Sp34_10143600	Non	Non
Sp34_10143700	Male	Male
Sp34_10143800	Non	Male
Sp34_10143900	Non	Non
Sp34_10144000	Non	Non
Sp34_10144100	Male	Female
Sp34_10144200	Male	Male
Sp34_10144300	Female	Female
Sp34_10144400	Non	Female
Sp34_10144500	Non	Male
Sp34_10144600	Male	Male
Sp34_10144700	Non	Non
Sp34_10144800	Non	Non
Sp34_10144900	Non	Female
Sp34_10145000	Female	Female
Sp34_10145100	Non	Non
Sp34_10145200	Non	Non
Sp34_10145300	Non	Non
Sp34_10145400	Female	Female
Sp34_10145500	Non	Non
Sp34_10145600	Female	Female
Sp34_10145700	Non	Non
Sp34_10145800	Male	Male
Sp34_10145900	Non	Non
Sp34_10146000	Female	Female
Sp34_10146110	Female	Female
Sp34_10146120	Non	Non
Sp34_10146200	Male	Non
Sp34_10146300	Non	Non
Sp34_10146410	Female	Female
Sp34_10146500	Male	Male
Sp34_10146600	Male	Male
Sp34_10146700	Non	Non
Sp34_10146800	Non	Non
Sp34_10146900	Non	Non
Sp34_10147000	Non	Non
Sp34_10147100	Non	Non
Sp34_10147200	Non	Non
Sp34_10147300	Female	Female
Sp34_10147400	Male	Non
Sp34_10147500	Male	Male
Sp34_10147600	Male	Male
Sp34_10147700	Male	Non
Sp34_10147800	Non	Non
Sp34_10147900	Non	Non
Sp34_10148000	Female	Female
Sp34_10148100	Female	Female
Sp34_10148200	Non	Non
Sp34_10148300	Non	Non
Sp34_10148400	Non	Female
Sp34_10148500	Female	Female
Sp34_10148600	Non	Non
Sp34_10148700	Non	Female
Sp34_10148800	Male	Non
Sp34_10148900	Male	Male
Sp34_10149000	Non	Female
Sp34_10149100	Male	Male
Sp34_10149200	Female	Female
Sp34_10149300	Female	Female
Sp34_10149410	Female	Female
Sp34_10149500	Male	Female
Sp34_10149700	Male	Male
Sp34_10149800	Male	Male
Sp34_10149900	Non	Non
Sp34_10150010	Female	Female
Sp34_10150110	Non	Non
Sp34_10150120	Non	Female
Sp34_10150200	Male	Male
Sp34_10150300	Female	Female
Sp34_10150400	Male	Female
Sp34_10150500	Non	Male
Sp34_10150600	Non	Non
Sp34_10150700	Female	Female
Sp34_10150800	Female	Female
Sp34_10150900	Non	Non
Sp34_10151000	Non	Non
Sp34_10151100	Non	Non
Sp34_10151200	Male	Male
Sp34_10151310	Male	Male
Sp34_10151400	Non	Non
Sp34_10151500	Female	Female
Sp34_10151600	Non	Female
Sp34_10151700	Female	Female
Sp34_10151800	Female	Non
Sp34_10151900	Female	Female
Sp34_10152000	Non	Female
Sp34_10152100	Female	Female
Sp34_10152200	Non	Non
Sp34_10152300	Male	Male
Sp34_10152400	Female	Non
Sp34_10152510	Male	Male
Sp34_10152600	Non	Non
Sp34_10152700	Female	Female
Sp34_10152800	Non	Non
Sp34_10152900	Female	Female
Sp34_10153000	Non	Non
Sp34_10153100	Female	Female
Sp34_10153200	Male	Male
Sp34_10153300	Non	Female
Sp34_10153400	Male	Non
Sp34_10153510	Non	Non
Sp34_10153610	Female	Female
Sp34_10153620	Male	Non
Sp34_10153710	Female	Female
Sp34_10153720	Male	Non
Sp34_10153800	Non	Non
Sp34_10154000	Female	Female
Sp34_10154100	Non	Female
Sp34_10154200	Female	Female
Sp34_10154300	Non	Female
Sp34_10154400	Female	Female
Sp34_10154500	Female	Female
Sp34_10154600	Male	Male
Sp34_10154700	Female	Female
Sp34_10154810	Male	Male
Sp34_10154900	Non	Female
Sp34_10155000	Non	Non
Sp34_10155100	Female	Female
Sp34_10155200	Female	Female
Sp34_10155300	Non	Non
Sp34_10155400	Male	Male
Sp34_10155500	Non	Female
Sp34_10155600	Non	Non
Sp34_10155700	Female	Female
Sp34_10155800	Female	Female
Sp34_10155900	Male	Male
Sp34_10156010	Non	Female
Sp34_10156100	Non	Non
Sp34_10156200	Non	Non
Sp34_10156300	Non	Non
Sp34_10156400	Male	Male
Sp34_10156500	Non	Non
Sp34_10156600	Non	Female
Sp34_10156700	Male	Non
Sp34_10156810	Non	Non
Sp34_10156820	Non	Female
Sp34_10156900	Female	Female
Sp34_10157000	Female	Female
Sp34_10157100	Male	Male
Sp34_10157200	Non	Female
Sp34_10157300	Non	Non
Sp34_10157410	Non	Non
Sp34_10157500	Non	Non
Sp34_10157600	Non	Non
Sp34_10157700	Male	Male
Sp34_10157800	Female	Female
Sp34_10157900	Non	Non
Sp34_10158000	Non	Non
Sp34_10158100	Male	Non
Sp34_10158200	Male	Male
Sp34_10158300	Female	Female
Sp34_10158400	Non	Non
Sp34_10158500	Male	Non
Sp34_10158610	Non	Male
Sp34_10158700	Non	Female
Sp34_10158800	Non	Female
Sp34_10158900	Male	Male
Sp34_10159000	Male	Male
Sp34_10159100	Male	Male
Sp34_10159200	Non	Non
Sp34_10159300	Non	Non
Sp34_10159400	Male	Male
Sp34_10159500	Non	Non
Sp34_10159600	Non	Non
Sp34_10159700	Male	Male
Sp34_10159800	Female	Female
Sp34_10159900	Non	Non
Sp34_10160000	Non	Non
Sp34_10160100	Female	Female
Sp34_10160200	Non	Non
Sp34_10160300	Non	Non
Sp34_10160400	Non	Non
Sp34_10160500	Female	Female
Sp34_10160610	Female	Non
Sp34_10160700	Non	Non
Sp34_10160800	Female	Female
Sp34_10160900	Female	Female
Sp34_10161000	Non	Non
Sp34_10161100	Non	Male
Sp34_10161210	Non	Male
Sp34_10161300	Non	Non
Sp34_10161400	Female	Female
Sp34_10161500	Non	Female
Sp34_10161600	Non	Female
Sp34_10161700	Non	Non
Sp34_10161800	Male	Male
Sp34_10161900	Non	Non
Sp34_10162000	Non	Non
Sp34_10162100	Non	Non
Sp34_10162210	Non	Female
Sp34_10162300	Non	Female
Sp34_10162400	Non	Non
Sp34_10162500	Non	Non
Sp34_10162600	Non	Female
Sp34_10162700	Male	Male
Sp34_10162800	Non	Non
Sp34_10162900	Female	Female
Sp34_10163000	Male	Male
Sp34_10163100	Non	Non
Sp34_10163310	Female	Female
Sp34_10163400	Non	Non
Sp34_10163500	Female	Female
Sp34_10163600	Female	Female
Sp34_10163700	Male	Male
Sp34_10163800	Female	Female
Sp34_10163900	Female	Female
Sp34_10164000	Female	Female
Sp34_10164100	Non	Non
Sp34_10164210	Non	Non
Sp34_10164300	Non	Non
Sp34_10164510	Non	Female
Sp34_10164600	Male	Non
Sp34_10164700	Male	Non
Sp34_10164800	Non	Non
Sp34_10164900	Male	Male
Sp34_10165000	Female	Female
Sp34_10165100	Non	Male
Sp34_10165200	Female	Female
Sp34_10165300	Female	Non
Sp34_10165400	Non	Female
Sp34_10165500	Non	Male
Sp34_10165600	Non	Non
Sp34_10165700	Female	Female
Sp34_10165800	Female	Female
Sp34_10165900	Male	Male
Sp34_10166000	Male	Male
Sp34_10166100	Non	Female
Sp34_10166200	Male	Female
Sp34_10166300	Non	Female
Sp34_10166400	Non	Non
Sp34_10166500	Non	Non
Sp34_10166600	Non	Non
Sp34_10166700	Non	Female
Sp34_10166900	Non	Non
Sp34_10167010	Non	Non
Sp34_10167020	Female	Female
Sp34_10167100	Male	Male
Sp34_10167200	Non	Female
Sp34_10167300	Female	Female
Sp34_10167400	Female	Female
Sp34_10167500	Non	Female
Sp34_10167600	Non	Female
Sp34_10167700	Non	Non
Sp34_10167800	Non	Non
Sp34_10167900	Non	Non
Sp34_10168000	Non	Non
Sp34_10168100	Non	Non
Sp34_10168200	Non	Non
Sp34_10168300	Non	Non
Sp34_10168400	Male	Male
Sp34_10168500	Male	Male
Sp34_10168600	Non	Non
Sp34_10168710	Female	Female
Sp34_10168800	Male	Male
Sp34_10168900	Female	Non
Sp34_10169000	Female	Female
Sp34_10169100	Female	Female
Sp34_10169200	Female	Female
Sp34_10169300	Female	Non
Sp34_10169400	Non	Male
Sp34_10169500	Male	Non
Sp34_10169600	Non	Non
Sp34_10169700	Non	Non
Sp34_10169800	Female	Female
Sp34_10169900	Non	Non
Sp34_10170000	Male	Male
Sp34_10170100	Non	Male
Sp34_10170200	Non	Non
Sp34_10170300	Non	Non
Sp34_10170410	Male	Male
Sp34_10170500	Non	Non
Sp34_10170600	Male	Male
Sp34_10170700	Female	Female
Sp34_10170800	Female	Female
Sp34_10171000	Female	Female
Sp34_10171100	Female	Female
Sp34_10171210	Non	Non
Sp34_10171300	Non	Non
Sp34_10171400	Non	Non
Sp34_10171500	Non	Non
Sp34_10171600	Non	Non
Sp34_10171700	Male	Male
Sp34_10171810	Female	Female
Sp34_10171900	Male	Male
Sp34_10172000	Non	Female
Sp34_10172100	Non	Non
Sp34_10172200	Non	Female
Sp34_10172300	Non	Non
Sp34_10172400	Male	Male
Sp34_10172500	Female	Female
Sp34_10172610	Female	Female
Sp34_10172700	Male	Male
Sp34_10172900	Female	Female
Sp34_10173000	Female	Female
Sp34_10173100	Non	Female
Sp34_10173200	Non	Non
Sp34_10173310	Non	Non
Sp34_10173400	Non	Non
Sp34_10173500	Non	Non
Sp34_10173600	Female	Female
Sp34_10173700	Female	Female
Sp34_10173800	Male	Male
Sp34_10173900	Female	Female
Sp34_10174000	Non	Male
Sp34_10174100	Male	Male
Sp34_10174200	Non	Non
Sp34_10174300	Male	Non
Sp34_10174400	Female	Female
Sp34_10174500	Non	Female
Sp34_10174610	Male	Male
Sp34_10174700	Female	Female
Sp34_10174810	Male	Male
Sp34_10174900	Male	Male
Sp34_10175000	Female	Female
Sp34_10175100	Non	Non
Sp34_10175200	Male	Non
Sp34_10175300	Non	Non
Sp34_10175400	Non	Female
Sp34_10175500	Non	Non
Sp34_10175610	Non	Non
Sp34_10175620	Male	Non
Sp34_10175710	Non	Male
Sp34_10175800	Non	Male
Sp34_10175900	Non	Male
Sp34_10176000	Non	Male
Sp34_10176100	Non	Non
Sp34_10176200	Non	Non
Sp34_10176400	Non	Non
Sp34_10176500	Non	Non
Sp34_10176600	Non	Non
Sp34_10176700	Male	Male
Sp34_10176900	Non	Non
Sp34_10177000	Non	Non
Sp34_10177200	Non	Non
Sp34_10177300	Non	Non
Sp34_10177400	Female	Non
Sp34_10177500	Female	Non
Sp34_10177600	Female	Female
Sp34_10177710	Non	Non
Sp34_10177800	Male	Male
Sp34_10177900	Non	Non
Sp34_10178000	Non	Non
Sp34_10178100	Female	Female
Sp34_10178200	Non	Non
Sp34_10178300	Non	Non
Sp34_10178400	Non	Non
Sp34_10178500	Male	Male
Sp34_10178600	Non	Non
Sp34_10178700	Male	Non
Sp34_10178800	Female	Non
Sp34_10178900	Male	Female
Sp34_10179000	Female	Female
Sp34_10179110	Female	Female
Sp34_10179200	Female	Female
Sp34_10179600	Female	Female
Sp34_10179700	Female	Female
Sp34_10179800	Male	Male
Sp34_10179900	Non	Non
Sp34_10180000	Non	Non
Sp34_10180100	Non	Non
Sp34_10180200	Non	Non
Sp34_10180300	Non	Non
Sp34_10180400	Non	Non
Sp34_10180500	Non	Non
Sp34_10180600	Non	Non
Sp34_10180700	Non	Non
Sp34_10180800	Male	Male
Sp34_10180910	Non	Female
Sp34_10181000	Female	Female
Sp34_10181100	Non	Non
Sp34_10181200	Non	Non
Sp34_10181300	Non	Non
Sp34_10181400	Non	Non
Sp34_10181500	Non	Non
Sp34_10181600	Non	Non
Sp34_10181700	Non	Non
Sp34_10181800	Male	Male
Sp34_10181900	Non	Non
Sp34_10182000	Non	Female
Sp34_10182110	Female	Non
Sp34_10182200	Female	Non
Sp34_10182400	Non	Non
Sp34_10182510	Male	Female
Sp34_10182600	Non	Non
Sp34_10182700	Female	Female
Sp34_10182800	Non	Non
Sp34_10182900	Non	Non
Sp34_10183000	Female	Female
Sp34_10183100	Non	Non
Sp34_10183200	Non	Non
Sp34_10183300	Non	Non
Sp34_10183400	Non	Non
Sp34_10183500	Non	Non
Sp34_10183600	Non	Female
Sp34_10183700	Non	Male
Sp34_10183800	Non	Non
Sp34_10183900	Non	Non
Sp34_10184000	Female	Female
Sp34_10184100	Non	Male
Sp34_10184200	Non	Non
Sp34_10184300	Non	Non
Sp34_10184400	Non	Non
Sp34_10184500	Non	Non
Sp34_10184600	Female	Female
Sp34_10184700	Male	Male
Sp34_10184800	Non	Non
Sp34_10184910	Female	Female
Sp34_10184920	Female	Female
Sp34_10184930	Non	Female
Sp34_10185000	Non	Female
Sp34_10185100	Non	Non
Sp34_10185200	Female	Female
Sp34_10185300	Male	Male
Sp34_10185400	Female	Female
Sp34_10185510	Non	Female
Sp34_10185520	Female	Female
Sp34_10185600	Female	Non
Sp34_10185700	Non	Female
Sp34_10185800	Female	Female
Sp34_10185900	Non	Non
Sp34_10186000	Female	Female
Sp34_10186100	Non	Non
Sp34_10186200	Male	Female
Sp34_10186300	Non	Female
Sp34_10186400	Non	Non
Sp34_10186500	Female	Female
Sp34_10186600	Female	Female
Sp34_10186700	Non	Male
Sp34_10186900	Non	Non
Sp34_10187000	Non	Non
Sp34_10187100	Male	Non
Sp34_10187200	Non	Female
Sp34_10187300	Female	Female
Sp34_10187400	Non	Female
Sp34_10187500	Male	Male
Sp34_10187600	Non	Non
Sp34_10187700	Non	Non
Sp34_10187800	Female	Non
Sp34_10187900	Male	Male
Sp34_10188000	Female	Female
Sp34_10188100	Non	Female
Sp34_10188200	Non	Non
Sp34_10188310	Female	Female
Sp34_10188400	Non	Non
Sp34_10188500	Female	Female
Sp34_10188600	Non	Non
Sp34_10188700	Female	Female
Sp34_10188800	Female	Female
Sp34_10188900	Female	Female
Sp34_10189000	Non	Non
Sp34_10189100	Female	Female
Sp34_10189200	Male	Male
Sp34_10189300	Non	Non
Sp34_10189400	Non	Non
Sp34_10189500	Female	Non
Sp34_10189600	Non	Non
Sp34_10189700	Female	Female
Sp34_10189900	Non	Non
Sp34_10190000	Female	Female
Sp34_10190100	Non	Non
Sp34_10190200	Male	Non
Sp34_10190300	Non	Non
Sp34_10190400	Non	Non
Sp34_10190500	Non	Female
Sp34_10190600	Non	Female
Sp34_10190700	Non	Non
Sp34_10190800	Non	Non
Sp34_10190900	Non	Female
Sp34_10191000	Non	Non
Sp34_10191100	Non	Non
Sp34_10191200	Non	Non
Sp34_10191300	Non	Female
Sp34_10191400	Non	Female
Sp34_10191500	Non	Non
Sp34_10191600	Non	Non
Sp34_10191700	Non	Non
Sp34_10191800	Non	Non
Sp34_10191900	Non	Non
Sp34_10192000	Female	Non
Sp34_10192100	Non	Non
Sp34_10192200	Non	Non
Sp34_10192300	Female	Male
Sp34_10192400	Non	Non
Sp34_10192500	Female	Female
Sp34_10192600	Non	Non
Sp34_10192700	Non	Non
Sp34_10192800	Non	Non
Sp34_10192900	Non	Female
Sp34_10193000	Female	Female
Sp34_10193100	Non	Non
Sp34_10193200	Female	Non
Sp34_10193300	Non	Non
Sp34_10193400	Non	Male
Sp34_10193500	Non	Non
Sp34_10193600	Female	Non
Sp34_10193700	Non	Non
Sp34_10193800	Female	Female
Sp34_10193900	Non	Non
Sp34_10194000	Non	Non
Sp34_10194100	Non	Non
Sp34_10194200	Non	Female
Sp34_10194300	Female	Non
Sp34_10194400	Female	Female
Sp34_10194500	Female	Female
Sp34_10194600	Female	Female
Sp34_10194700	Non	Non
Sp34_10194800	Female	Non
Sp34_10194900	Female	Female
Sp34_10195000	Non	Non
Sp34_10195100	Non	Non
Sp34_10195200	Non	Non
Sp34_10195300	Non	Non
Sp34_10195400	Non	Non
Sp34_10195500	Non	Non
Sp34_10195600	Non	Non
Sp34_10195700	Non	Female
Sp34_10195800	Non	Non
Sp34_10195900	Non	Non
Sp34_10196000	Non	Non
Sp34_10196100	Non	Non
Sp34_10196200	Female	Non
Sp34_10196300	Non	Non
Sp34_10196410	Non	Non
Sp34_10196500	Non	Non
Sp34_10196600	Non	Non
Sp34_10196700	Non	Non
[truncated: 19,611 more rows]

## Sheet: Table S10
# Table S10. The number of differentially expressed genes between sexes (Q-value < 0.01)
Species	Stage	Comparison	Highly_expressed_in	Number_of_DEGs
elegans	L4	Hermaphrodite vs. Female	Hermaphrodite	6523
elegans	L4	Hermaphrodite vs. Female	Female	4414
elegans	Young adult	Hermaphrodite vs. Female	Hermaphrodite	8602
elegans	Young adult	Hermaphrodite vs. Female	Female	4443
elegans	L4	Male vs. Female	Male	7595
elegans	L4	Male vs. Female	Female	5392
elegans	Young adult	Male vs. Female	Male	7722
elegans	Young adult	Male vs. Female	Female	5779
elegans	L4	Male vs. Hermaphrodite	Male	4919
elegans	L4	Male vs. Hermaphrodite	Hermaphrodite	4359
elegans	Young adult	Male vs. Hermaphrodite	Male	7011
elegans	Young adult	Male vs. Hermaphrodite	Hermaphrodite	6408
inopinata	L4	Male vs. Female	Male	5059
inopinata	L4	Male vs. Female	Female	4709
inopinata	Young adult	Male vs. Female	Male	4599
inopinata	Young adult	Male vs. Female	Female	6607

[truncated: 5 more sheets: Table S11, Table S12, Table S13, Table S14, Table S15]
